# Supplementary material for: Territory holders and non-territory holders in Ayu fish coexist only in the population growth process due to hysteresis
Source: Sci Rep. 2017 Dec 1;7:16777. doi: 10.1038/s41598-017-16859-4 (PMC5711913; doi:10.1038/s41598-017-16859-4)
Supplement: Supplementary file 2 — Numerical Simulation [file 41598_2017_16859_MOESM2_ESM.xlsx]

## Sheet: Populatioin Dynamics (Fig.2)
Model Parameters
dTh	0.0003
dFl	0.0003
m	200
θ	0.1
v	0.0001
Increasing Process								Decreasing Process
t	yFl	yTh	y (=yFl+yTh)	xpool	xrapid	r(yFl)		t	yFl	yTh	y (=yFl+yTh)	xpool	xrapid	r(yFl)
0	0	0	0	0.9	0.1	2.06115e-09		0	0.239647	0.0193261	0.258973	0.660353	0.0806739	1
1	0.0001	0	0.0001	0.8999	0.1	2.10279e-09		1	0.239568	0.0193275	0.258896	0.660432	0.0806725	1
2	0.00018997	1e-05	0.00019997	0.89981	0.09999	2.14097e-09		2	0.239497	0.0193208	0.258818	0.660503	0.0806792	1
3	0.000270918	2.89921e-05	0.00029991	0.899729	0.099971	2.17592e-09		3	0.239424	0.0193167	0.25874	0.660576	0.0806833	1
4	0.000343753	5.60673e-05	0.00039982	0.899656	0.0999439	2.20784e-09		4	0.239351	0.0193117	0.258663	0.660649	0.0806883	1
5	0.000409294	9.04065e-05	0.0004997	0.899591	0.0999096	2.23698e-09		5	0.239278	0.019307	0.258585	0.660722	0.080693	1
6	0.000468278	0.000131272	0.00059955	0.899532	0.0998687	2.26352e-09		6	0.239205	0.0193023	0.258508	0.660795	0.0806977	1
7	0.000521372	0.000177999	0.00069937	0.899479	0.099822	2.28768e-09		7	0.239132	0.0192975	0.25843	0.660868	0.0807025	1
8	0.000569171	0.00022999	0.000799161	0.899431	0.09977	2.30966e-09		8	0.23906	0.0192928	0.258352	0.66094	0.0807072	1
9	0.000612214	0.000286707	0.000898921	0.899388	0.0997133	2.32963e-09		9	0.238987	0.0192881	0.258275	0.661013	0.0807119	1
10	0.000650984	0.000347667	0.000998651	0.899349	0.0996523	2.34776e-09		10	0.238914	0.0192833	0.258197	0.661086	0.0807167	1
11	0.000685917	0.000412435	0.00109835	0.899314	0.0995876	2.36422e-09		11	0.238841	0.0192786	0.25812	0.661159	0.0807214	1
12	0.000717402	0.00048062	0.00119802	0.899283	0.0995194	2.37916e-09		12	0.238769	0.0192738	0.258043	0.661231	0.0807262	1
13	0.000745792	0.000551871	0.00129766	0.899254	0.0994481	2.3927e-09		13	0.238696	0.0192691	0.257965	0.661304	0.0807309	1
14	0.0007714	0.000625873	0.00139727	0.899229	0.0993741	2.40499e-09		14	0.238623	0.0192644	0.257888	0.661377	0.0807356	1
15	0.000794512	0.000702342	0.00149685	0.899205	0.0992977	2.41613e-09		15	0.238551	0.0192596	0.25781	0.661449	0.0807404	1
16	0.00081538	0.000781025	0.00159641	0.899185	0.099219	2.42624e-09		16	0.238478	0.0192549	0.257733	0.661522	0.0807451	1
17	0.000834234	0.000861692	0.00169593	0.899166	0.0991383	2.4354e-09		17	0.238406	0.0192502	0.257656	0.661594	0.0807498	1
18	0.00085128	0.000944138	0.00179542	0.899149	0.0990559	2.44372e-09		18	0.238333	0.0192454	0.257578	0.661667	0.0807546	1
19	0.0008667	0.00102818	0.00189488	0.899133	0.0989718	2.45127e-09		19	0.23826	0.0192407	0.257501	0.66174	0.0807593	1
20	0.000880661	0.00111365	0.00199431	0.899119	0.0988864	2.45812e-09		20	0.238188	0.019236	0.257424	0.661812	0.080764	1
21	0.000893312	0.0012004	0.00209371	0.899107	0.0987996	2.46435e-09		21	0.238115	0.0192312	0.257347	0.661885	0.0807688	1
22	0.000904785	0.0012883	0.00219308	0.899095	0.0987117	2.47001e-09		22	0.238043	0.0192265	0.257269	0.661957	0.0807735	1
23	0.0009152	0.00137723	0.00229243	0.899085	0.0986228	2.47516e-09		23	0.237971	0.0192218	0.257192	0.662029	0.0807782	1
24	0.000924666	0.00146707	0.00239174	0.899075	0.0985329	2.47985e-09		24	0.237898	0.0192171	0.257115	0.662102	0.0807829	1
25	0.000933279	0.00155774	0.00249102	0.899067	0.0984423	2.48413e-09		25	0.237826	0.0192123	0.257038	0.662174	0.0807877	1
26	0.000941125	0.00164915	0.00259027	0.899059	0.0983509	2.48803e-09		26	0.237753	0.0192076	0.256961	0.662247	0.0807924	1
27	0.000948282	0.00174121	0.0026895	0.899052	0.0982588	2.49159e-09		27	0.237681	0.0192029	0.256884	0.662319	0.0807971	1
28	0.00095482	0.00183387	0.00278869	0.899045	0.0981661	2.49485e-09		28	0.237609	0.0191982	0.256807	0.662391	0.0808018	1
29	0.000960803	0.00192705	0.00288785	0.899039	0.098073	2.49784e-09		29	0.237536	0.0191934	0.25673	0.662464	0.0808066	1
30	0.000966286	0.0020207	0.00298699	0.899034	0.0979793	2.50058e-09		30	0.237464	0.0191887	0.256653	0.662536	0.0808113	1
31	0.00097132	0.00211477	0.00308609	0.899029	0.0978852	2.5031e-09		31	0.237392	0.019184	0.256576	0.662608	0.080816	1
32	0.000975951	0.00220921	0.00318516	0.899024	0.0977908	2.50542e-09		32	0.237319	0.0191793	0.256499	0.662681	0.0808207	1
33	0.000980219	0.00230399	0.00328421	0.89902	0.097696	2.50756e-09		33	0.237247	0.0191746	0.256422	0.662753	0.0808254	1
34	0.000984161	0.00239906	0.00338322	0.899016	0.0976009	2.50954e-09		34	0.237175	0.0191699	0.256345	0.662825	0.0808301	1
35	0.000987811	0.0024944	0.00348221	0.899012	0.0975056	2.51137e-09		35	0.237103	0.0191651	0.256268	0.662897	0.0808349	1
36	0.000991198	0.00258997	0.00358116	0.899009	0.09741	2.51307e-09		36	0.237031	0.0191604	0.256191	0.662969	0.0808396	1
37	0.000994348	0.00268574	0.00368009	0.899006	0.0973143	2.51465e-09		37	0.236959	0.0191557	0.256114	0.663041	0.0808443	1
38	0.000997285	0.0027817	0.00377899	0.899003	0.0972183	2.51613e-09		38	0.236886	0.019151	0.256037	0.663114	0.080849	1
39	0.00100003	0.00287782	0.00387785	0.899	0.0971222	2.51751e-09		39	0.236814	0.0191463	0.255961	0.663186	0.0808537	1
40	0.00100261	0.00297408	0.00397669	0.898997	0.0970259	2.51881e-09		40	0.236742	0.0191416	0.255884	0.663258	0.0808584	1
41	0.00100503	0.00307047	0.0040755	0.898995	0.0969295	2.52003e-09		41	0.23667	0.0191369	0.255807	0.66333	0.0808631	1
42	0.00100731	0.00316696	0.00417427	0.898993	0.096833	2.52118e-09		42	0.236598	0.0191322	0.25573	0.663402	0.0808678	1
43	0.00100947	0.00326356	0.00427302	0.898991	0.0967364	2.52227e-09		43	0.236526	0.0191274	0.255654	0.663474	0.0808726	1
44	0.00101151	0.00336023	0.00437174	0.898988	0.0966398	2.5233e-09		44	0.236454	0.0191227	0.255577	0.663546	0.0808773	1
45	0.00101346	0.00345697	0.00447043	0.898987	0.096543	2.52428e-09		45	0.236382	0.019118	0.2555	0.663618	0.080882	1
46	0.00101531	0.00355378	0.00456909	0.898985	0.0964462	2.52522e-09		46	0.23631	0.0191133	0.255424	0.66369	0.0808867	1
47	0.00101708	0.00365063	0.00466772	0.898983	0.0963494	2.52611e-09		47	0.236238	0.0191086	0.255347	0.663762	0.0808914	1
48	0.00101878	0.00374753	0.00476632	0.898981	0.0962525	2.52697e-09		48	0.236166	0.0191039	0.25527	0.663834	0.0808961	1
49	0.00102042	0.00384447	0.00486489	0.89898	0.0961555	2.5278e-09		49	0.236095	0.0190992	0.255194	0.663905	0.0809008	1
50	0.00102199	0.00394143	0.00496343	0.898978	0.0960586	2.5286e-09		50	0.236023	0.0190945	0.255117	0.663977	0.0809055	1
51	0.00102351	0.00403842	0.00506194	0.898976	0.0959616	2.52937e-09		51	0.235951	0.0190898	0.255041	0.664049	0.0809102	1
52	0.00102499	0.00413543	0.00516042	0.898975	0.0958646	2.53011e-09		52	0.235879	0.0190851	0.254964	0.664121	0.0809149	1
53	0.00102642	0.00423245	0.00525887	0.898974	0.0957676	2.53084e-09		53	0.235807	0.0190804	0.254888	0.664193	0.0809196	1
54	0.00102782	0.00432948	0.00535729	0.898972	0.0956705	2.53154e-09		54	0.235735	0.0190757	0.254811	0.664265	0.0809243	1
55	0.00102918	0.00442651	0.00545569	0.898971	0.0955735	2.53223e-09		55	0.235664	0.019071	0.254735	0.664336	0.080929	1
56	0.0010305	0.00452354	0.00555405	0.898969	0.0954765	2.5329e-09		56	0.235592	0.0190663	0.254658	0.664408	0.0809337	1
57	0.00103181	0.00462058	0.00565238	0.898968	0.0953794	2.53356e-09		57	0.23552	0.0190616	0.254582	0.66448	0.0809384	1
58	0.00103308	0.0047176	0.00575069	0.898967	0.0952824	2.53421e-09		58	0.235449	0.0190569	0.254506	0.664551	0.0809431	1
59	0.00103434	0.00481462	0.00584896	0.898966	0.0951854	2.53485e-09		59	0.235377	0.0190522	0.254429	0.664623	0.0809478	1
60	0.00103557	0.00491163	0.00594721	0.898964	0.0950884	2.53547e-09		60	0.235305	0.0190475	0.254353	0.664695	0.0809525	1
61	0.00103679	0.00500863	0.00604542	0.898963	0.0949914	2.53609e-09		61	0.235234	0.0190428	0.254277	0.664766	0.0809572	1
62	0.001038	0.00510561	0.00614361	0.898962	0.0948944	2.5367e-09		62	0.235162	0.0190381	0.2542	0.664838	0.0809619	1
63	0.00103918	0.00520258	0.00624177	0.898961	0.0947974	2.53731e-09		63	0.235091	0.0190335	0.254124	0.664909	0.0809665	1
64	0.00104036	0.00529953	0.00633989	0.89896	0.0947005	2.5379e-09		64	0.235019	0.0190288	0.254048	0.664981	0.0809712	1
65	0.00104153	0.00539647	0.00643799	0.898958	0.0946035	2.53849e-09		65	0.234947	0.0190241	0.253972	0.665053	0.0809759	1
66	0.00104268	0.00549338	0.00653606	0.898957	0.0945066	2.53908e-09		66	0.234876	0.0190194	0.253895	0.665124	0.0809806	1
67	0.00104383	0.00559027	0.0066341	0.898956	0.0944097	2.53966e-09		67	0.234804	0.0190147	0.253819	0.665196	0.0809853	1
68	0.00104497	0.00568714	0.00673211	0.898955	0.0943129	2.54024e-09		68	0.234733	0.01901	0.253743	0.665267	0.08099	1
69	0.0010461	0.00578399	0.00683009	0.898954	0.094216	2.54082e-09		69	0.234662	0.0190053	0.253667	0.665338	0.0809947	1
70	0.00104723	0.00588081	0.00692804	0.898953	0.0941192	2.54139e-09		70	0.23459	0.0190006	0.253591	0.66541	0.0809994	1
71	0.00104835	0.00597761	0.00702596	0.898952	0.0940224	2.54196e-09		71	0.234519	0.018996	0.253515	0.665481	0.081004	1
72	0.00104947	0.00607439	0.00712385	0.898951	0.0939256	2.54253e-09		72	0.234447	0.0189913	0.253439	0.665553	0.0810087	1
73	0.00105058	0.00617114	0.00722172	0.898949	0.0938289	2.54309e-09		73	0.234376	0.0189866	0.253363	0.665624	0.0810134	1
74	0.00105169	0.00626786	0.00731955	0.898948	0.0937321	2.54366e-09		74	0.234305	0.0189819	0.253287	0.665695	0.0810181	1
75	0.0010528	0.00636456	0.00741735	0.898947	0.0936354	2.54422e-09		75	0.234233	0.0189772	0.253211	0.665767	0.0810228	1
76	0.0010539	0.00646123	0.00751513	0.898946	0.0935388	2.54479e-09		76	0.234162	0.0189725	0.253135	0.665838	0.0810275	1
77	0.00105501	0.00655787	0.00761287	0.898945	0.0934421	2.54535e-09		77	0.234091	0.0189679	0.253059	0.665909	0.0810321	1
78	0.00105611	0.00665448	0.00771059	0.898944	0.0933455	2.54591e-09		78	0.23402	0.0189632	0.252983	0.66598	0.0810368	1
79	0.00105721	0.00675107	0.00780828	0.898943	0.0932489	2.54647e-09		79	0.233948	0.0189585	0.252907	0.666052	0.0810415	1
80	0.00105831	0.00684763	0.00790594	0.898942	0.0931524	2.54703e-09		80	0.233877	0.0189538	0.252831	0.666123	0.0810462	1
81	0.00105941	0.00694416	0.00800356	0.898941	0.0930558	2.54759e-09		81	0.233806	0.0189492	0.252755	0.666194	0.0810508	1
82	0.0010605	0.00704066	0.00810116	0.898939	0.0929593	2.54815e-09		82	0.233735	0.0189445	0.252679	0.666265	0.0810555	1
83	0.0010616	0.00713713	0.00819873	0.898938	0.0928629	2.54871e-09		83	0.233664	0.0189398	0.252604	0.666336	0.0810602	1
84	0.0010627	0.00723357	0.00829627	0.898937	0.0927664	2.54927e-09		84	0.233593	0.0189351	0.252528	0.666407	0.0810649	1
85	0.0010638	0.00732999	0.00839378	0.898936	0.09267	2.54983e-09		85	0.233522	0.0189305	0.252452	0.666478	0.0810695	1
86	0.0010649	0.00742637	0.00849127	0.898935	0.0925736	2.55039e-09		86	0.233451	0.0189258	0.252376	0.666549	0.0810742	1
87	0.001066	0.00752272	0.00858872	0.898934	0.0924773	2.55095e-09		87	0.233379	0.0189211	0.252301	0.666621	0.0810789	1
88	0.0010671	0.00761905	0.00868614	0.898933	0.092381	2.55151e-09		88	0.233308	0.0189165	0.252225	0.666692	0.0810835	1
89	0.0010682	0.00771534	0.00878354	0.898932	0.0922847	2.55207e-09		89	0.233237	0.0189118	0.252149	0.666763	0.0810882	1
90	0.0010693	0.0078116	0.0088809	0.898931	0.0921884	2.55263e-09		90	0.233166	0.0189071	0.252074	0.666834	0.0810929	1
91	0.0010704	0.00790784	0.00897824	0.89893	0.0920922	2.5532e-09		91	0.233096	0.0189025	0.251998	0.666904	0.0810975	1
92	0.0010715	0.00800404	0.00907554	0.898928	0.091996	2.55376e-09		92	0.233025	0.0188978	0.251922	0.666975	0.0811022	1
93	0.00107261	0.00810021	0.00917282	0.898927	0.0918998	2.55432e-09		93	0.232954	0.0188931	0.251847	0.667046	0.0811069	1
94	0.00107371	0.00819635	0.00927007	0.898926	0.0918036	2.55489e-09		94	0.232883	0.0188885	0.251771	0.667117	0.0811115	1
95	0.00107482	0.00829247	0.00936729	0.898925	0.0917075	2.55545e-09		95	0.232812	0.0188838	0.251696	0.667188	0.0811162	1
96	0.00107593	0.00838855	0.00946448	0.898924	0.0916115	2.55602e-09		96	0.232741	0.0188791	0.25162	0.667259	0.0811209	1
97	0.00107704	0.0084846	0.00956164	0.898923	0.0915154	2.55659e-09		97	0.23267	0.0188745	0.251545	0.66733	0.0811255	1
98	0.00107815	0.00858062	0.00965877	0.898922	0.0914194	2.55716e-09		98	0.232599	0.0188698	0.251469	0.667401	0.0811302	1
99	0.00107926	0.00867661	0.00975587	0.898921	0.0913234	2.55773e-09		99	0.232529	0.0188652	0.251394	0.667471	0.0811348	1
100	0.00108038	0.00877257	0.00985294	0.89892	0.0912274	2.5583e-09		100	0.232458	0.0188605	0.251318	0.667542	0.0811395	1
101	0.00108149	0.0088685	0.00994999	0.898919	0.0911315	2.55887e-09		101	0.232387	0.0188559	0.251243	0.667613	0.0811441	1
102	0.00108261	0.00896439	0.010047	0.898917	0.0910356	2.55944e-09		102	0.232316	0.0188512	0.251168	0.667684	0.0811488	1
103	0.00108373	0.00906026	0.010144	0.898916	0.0909397	2.56001e-09		103	0.232246	0.0188465	0.251092	0.667754	0.0811535	1
104	0.00108485	0.0091561	0.0102409	0.898915	0.0908439	2.56059e-09		104	0.232175	0.0188419	0.251017	0.667825	0.0811581	1
105	0.00108597	0.0092519	0.0103379	0.898914	0.0907481	2.56116e-09		105	0.232104	0.0188372	0.250942	0.667896	0.0811628	1
106	0.0010871	0.00934768	0.0104348	0.898913	0.0906523	2.56174e-09		106	0.232034	0.0188326	0.250866	0.667966	0.0811674	1
107	0.00108822	0.00944342	0.0105316	0.898912	0.0905566	2.56231e-09		107	0.231963	0.0188279	0.250791	0.668037	0.0811721	1
108	0.00108935	0.00953913	0.0106285	0.898911	0.0904609	2.56289e-09		108	0.231893	0.0188233	0.250716	0.668107	0.0811767	1
109	0.00109048	0.00963481	0.0107253	0.89891	0.0903652	2.56347e-09		109	0.231822	0.0188186	0.250641	0.668178	0.0811814	1
110	0.00109161	0.00973046	0.0108221	0.898908	0.0902695	2.56405e-09		110	0.231751	0.018814	0.250565	0.668249	0.081186	1
111	0.00109275	0.00982608	0.0109188	0.898907	0.0901739	2.56463e-09		111	0.231681	0.0188093	0.25049	0.668319	0.0811907	1
112	0.00109388	0.00992167	0.0110156	0.898906	0.0900783	2.56521e-09		112	0.23161	0.0188047	0.250415	0.66839	0.0811953	1
113	0.00109502	0.0100172	0.0111122	0.898905	0.0899828	2.5658e-09		113	0.23154	0.0188	0.25034	0.66846	0.0812	1
114	0.00109616	0.0101128	0.0112089	0.898904	0.0898872	2.56638e-09		114	0.23147	0.0187954	0.250265	0.66853	0.0812046	1
115	0.0010973	0.0102083	0.0113056	0.898903	0.0897917	2.56697e-09		115	0.231399	0.0187908	0.25019	0.668601	0.0812092	1
116	0.00109844	0.0103037	0.0114022	0.898902	0.0896963	2.56755e-09		116	0.231329	0.0187861	0.250115	0.668671	0.0812139	1
117	0.00109958	0.0103992	0.0114987	0.8989	0.0896008	2.56814e-09		117	0.231258	0.0187815	0.25004	0.668742	0.0812185	1
118	0.00110073	0.0104946	0.0115953	0.898899	0.0895054	2.56873e-09		118	0.231188	0.0187768	0.249965	0.668812	0.0812232	1
119	0.00110188	0.0105899	0.0116918	0.898898	0.0894101	2.56932e-09		119	0.231118	0.0187722	0.24989	0.668882	0.0812278	1
120	0.00110303	0.0106853	0.0117883	0.898897	0.0893147	2.56991e-09		120	0.231047	0.0187675	0.249815	0.668953	0.0812325	1
121	0.00110418	0.0107806	0.0118848	0.898896	0.0892194	2.5705e-09		121	0.230977	0.0187629	0.24974	0.669023	0.0812371	1
122	0.00110534	0.0108759	0.0119812	0.898895	0.0891241	2.5711e-09		122	0.230907	0.0187583	0.249665	0.669093	0.0812417	1
123	0.00110649	0.0109711	0.0120776	0.898894	0.0890289	2.57169e-09		123	0.230836	0.0187536	0.24959	0.669164	0.0812464	1
124	0.00110765	0.0110663	0.012174	0.898892	0.0889337	2.57229e-09		124	0.230766	0.018749	0.249515	0.669234	0.081251	1
125	0.00110881	0.0111615	0.0122703	0.898891	0.0888385	2.57289e-09		125	0.230696	0.0187444	0.24944	0.669304	0.0812556	1
126	0.00110997	0.0112567	0.0123667	0.89889	0.0887433	2.57348e-09		126	0.230626	0.0187397	0.249365	0.669374	0.0812603	1
127	0.00111114	0.0113518	0.0124629	0.898889	0.0886482	2.57408e-09		127	0.230556	0.0187351	0.249291	0.669444	0.0812649	1
128	0.0011123	0.0114469	0.0125592	0.898888	0.0885531	2.57468e-09		128	0.230485	0.0187305	0.249216	0.669515	0.0812695	1
129	0.00111347	0.011542	0.0126554	0.898887	0.088458	2.57529e-09		129	0.230415	0.0187258	0.249141	0.669585	0.0812742	1
130	0.00111464	0.011637	0.0127516	0.898885	0.088363	2.57589e-09		130	0.230345	0.0187212	0.249066	0.669655	0.0812788	1
131	0.00111582	0.011732	0.0128478	0.898884	0.088268	2.57649e-09		131	0.230275	0.0187166	0.248992	0.669725	0.0812834	1
132	0.00111699	0.011827	0.012944	0.898883	0.088173	2.5771e-09		132	0.230205	0.0187119	0.248917	0.669795	0.0812881	1
133	0.00111817	0.0119219	0.0130401	0.898882	0.0880781	2.5777e-09		133	0.230135	0.0187073	0.248842	0.669865	0.0812927	1
134	0.00111934	0.0120168	0.0131362	0.898881	0.0879832	2.57831e-09		134	0.230065	0.0187027	0.248768	0.669935	0.0812973	1
135	0.00112053	0.0121117	0.0132322	0.898879	0.0878883	2.57892e-09		135	0.229995	0.0186981	0.248693	0.670005	0.0813019	1
136	0.00112171	0.0122065	0.0133283	0.898878	0.0877935	2.57953e-09		136	0.229925	0.0186934	0.248618	0.670075	0.0813066	1
137	0.00112289	0.0123014	0.0134243	0.898877	0.0876986	2.58014e-09		137	0.229855	0.0186888	0.248544	0.670145	0.0813112	1
138	0.00112408	0.0123961	0.0135202	0.898876	0.0876039	2.58075e-09		138	0.229785	0.0186842	0.248469	0.670215	0.0813158	1
139	0.00112527	0.0124909	0.0136162	0.898875	0.0875091	2.58137e-09		139	0.229715	0.0186796	0.248395	0.670285	0.0813204	1
140	0.00112646	0.0125856	0.0137121	0.898874	0.0874144	2.58198e-09		140	0.229645	0.0186749	0.24832	0.670355	0.0813251	1
141	0.00112765	0.0126803	0.013808	0.898872	0.0873197	2.5826e-09		141	0.229575	0.0186703	0.248246	0.670425	0.0813297	1
142	0.00112885	0.012775	0.0139038	0.898871	0.087225	2.58322e-09		142	0.229505	0.0186657	0.248171	0.670495	0.0813343	1
143	0.00113005	0.0128696	0.0139997	0.89887	0.0871304	2.58384e-09		143	0.229436	0.0186611	0.248097	0.670564	0.0813389	1
144	0.00113125	0.0129642	0.0140955	0.898869	0.0870358	2.58446e-09		144	0.229366	0.0186565	0.248022	0.670634	0.0813435	1
145	0.00113245	0.0130588	0.0141912	0.898868	0.0869412	2.58508e-09		145	0.229296	0.0186518	0.247948	0.670704	0.0813482	1
146	0.00113365	0.0131533	0.014287	0.898866	0.0868467	2.5857e-09		146	0.229226	0.0186472	0.247874	0.670774	0.0813528	1
147	0.00113486	0.0132478	0.0143827	0.898865	0.0867522	2.58632e-09		147	0.229157	0.0186426	0.247799	0.670843	0.0813574	1
148	0.00113607	0.0133423	0.0144784	0.898864	0.0866577	2.58695e-09		148	0.229087	0.018638	0.247725	0.670913	0.081362	1
149	0.00113728	0.0134368	0.014574	0.898863	0.0865632	2.58757e-09		149	0.229017	0.0186334	0.24765	0.670983	0.0813666	1
150	0.00113849	0.0135312	0.0146697	0.898862	0.0864688	2.5882e-09		150	0.228947	0.0186288	0.247576	0.671053	0.0813712	1
151	0.0011397	0.0136256	0.0147653	0.89886	0.0863744	2.58883e-09		151	0.228878	0.0186241	0.247502	0.671122	0.0813759	1
152	0.00114092	0.0137199	0.0148608	0.898859	0.0862801	2.58946e-09		152	0.228808	0.0186195	0.247428	0.671192	0.0813805	1
153	0.00114214	0.0138142	0.0149564	0.898858	0.0861858	2.59009e-09		153	0.228739	0.0186149	0.247353	0.671261	0.0813851	1
154	0.00114336	0.0139085	0.0150519	0.898857	0.0860915	2.59073e-09		154	0.228669	0.0186103	0.247279	0.671331	0.0813897	1
155	0.00114458	0.0140028	0.0151474	0.898855	0.0859972	2.59136e-09		155	0.228599	0.0186057	0.247205	0.671401	0.0813943	1
156	0.00114581	0.014097	0.0152428	0.898854	0.085903	2.59199e-09		156	0.22853	0.0186011	0.247131	0.67147	0.0813989	1
157	0.00114704	0.0141912	0.0153382	0.898853	0.0858088	2.59263e-09		157	0.22846	0.0185965	0.247057	0.67154	0.0814035	1
158	0.00114827	0.0142854	0.0154336	0.898852	0.0857146	2.59327e-09		158	0.228391	0.0185919	0.246983	0.671609	0.0814081	1
159	0.0011495	0.0143795	0.015529	0.898851	0.0856205	2.59391e-09		159	0.228321	0.0185873	0.246909	0.671679	0.0814127	1
160	0.00115073	0.0144736	0.0156244	0.898849	0.0855264	2.59455e-09		160	0.228252	0.0185827	0.246834	0.671748	0.0814173	1
161	0.00115197	0.0145677	0.0157197	0.898848	0.0854323	2.59519e-09		161	0.228182	0.0185781	0.24676	0.671818	0.0814219	1
162	0.00115321	0.0146617	0.015815	0.898847	0.0853383	2.59583e-09		162	0.228113	0.0185735	0.246686	0.671887	0.0814265	1
163	0.00115445	0.0147558	0.0159102	0.898846	0.0852442	2.59648e-09		163	0.228044	0.0185689	0.246612	0.671956	0.0814311	1
164	0.00115569	0.0148497	0.0160054	0.898844	0.0851503	2.59712e-09		164	0.227974	0.0185643	0.246538	0.672026	0.0814357	1
165	0.00115694	0.0149437	0.0161006	0.898843	0.0850563	2.59777e-09		165	0.227905	0.0185597	0.246464	0.672095	0.0814403	1
166	0.00115819	0.0150376	0.0161958	0.898842	0.0849624	2.59842e-09		166	0.227835	0.0185551	0.246391	0.672165	0.0814449	1
167	0.00115944	0.0151315	0.0162909	0.898841	0.0848685	2.59907e-09		167	0.227766	0.0185505	0.246317	0.672234	0.0814495	1
168	0.00116069	0.0152254	0.0163861	0.898839	0.0847746	2.59972e-09		168	0.227697	0.0185459	0.246243	0.672303	0.0814541	1
169	0.00116195	0.0153192	0.0164811	0.898838	0.0846808	2.60037e-09		169	0.227628	0.0185413	0.246169	0.672372	0.0814587	1
170	0.0011632	0.015413	0.0165762	0.898837	0.084587	2.60103e-09		170	0.227558	0.0185367	0.246095	0.672442	0.0814633	1
171	0.00116446	0.0155068	0.0166712	0.898836	0.0844932	2.60168e-09		171	0.227489	0.0185321	0.246021	0.672511	0.0814679	1
172	0.00116572	0.0156005	0.0167662	0.898834	0.0843995	2.60234e-09		172	0.22742	0.0185275	0.245947	0.67258	0.0814725	1
173	0.00116699	0.0156942	0.0168612	0.898833	0.0843058	2.603e-09		173	0.227351	0.0185229	0.245874	0.672649	0.0814771	1
174	0.00116825	0.0157879	0.0169561	0.898832	0.0842121	2.60366e-09		174	0.227281	0.0185183	0.2458	0.672719	0.0814817	1
175	0.00116952	0.0158815	0.0170511	0.89883	0.0841185	2.60432e-09		175	0.227212	0.0185137	0.245726	0.672788	0.0814863	1
176	0.00117079	0.0159751	0.0171459	0.898829	0.0840249	2.60498e-09		176	0.227143	0.0185091	0.245652	0.672857	0.0814909	1
177	0.00117207	0.0160687	0.0172408	0.898828	0.0839313	2.60564e-09		177	0.227074	0.0185045	0.245579	0.672926	0.0814955	1
178	0.00117334	0.0161623	0.0173356	0.898827	0.0838377	2.60631e-09		178	0.227005	0.0185	0.245505	0.672995	0.0815	1
179	0.00117462	0.0162558	0.0174304	0.898825	0.0837442	2.60697e-09		179	0.226936	0.0184954	0.245431	0.673064	0.0815046	1
180	0.0011759	0.0163493	0.0175252	0.898824	0.0836507	2.60764e-09		180	0.226867	0.0184908	0.245358	0.673133	0.0815092	1
181	0.00117718	0.0164428	0.0176199	0.898823	0.0835572	2.60831e-09		181	0.226798	0.0184862	0.245284	0.673202	0.0815138	1
182	0.00117847	0.0165362	0.0177146	0.898822	0.0834638	2.60898e-09		182	0.226729	0.0184816	0.24521	0.673271	0.0815184	1
183	0.00117975	0.0166296	0.0178093	0.89882	0.0833704	2.60965e-09		183	0.22666	0.018477	0.245137	0.67334	0.081523	1
184	0.00118104	0.0167229	0.017904	0.898819	0.0832771	2.61032e-09		184	0.226591	0.0184724	0.245063	0.673409	0.0815276	1
185	0.00118234	0.0168163	0.0179986	0.898818	0.0831837	2.611e-09		185	0.226522	0.0184679	0.24499	0.673478	0.0815321	1
186	0.00118363	0.0169096	0.0180932	0.898816	0.0830904	2.61167e-09		186	0.226453	0.0184633	0.244916	0.673547	0.0815367	1
187	0.00118493	0.0170029	0.0181878	0.898815	0.0829971	2.61235e-09		187	0.226384	0.0184587	0.244843	0.673616	0.0815413	1
188	0.00118623	0.0170961	0.0182823	0.898814	0.0829039	2.61303e-09		188	0.226315	0.0184541	0.244769	0.673685	0.0815459	1
189	0.00118753	0.0171893	0.0183768	0.898812	0.0828107	2.61371e-09		189	0.226246	0.0184495	0.244696	0.673754	0.0815505	1
190	0.00118883	0.0172825	0.0184713	0.898811	0.0827175	2.61439e-09		190	0.226178	0.018445	0.244623	0.673822	0.081555	1
191	0.00119014	0.0173757	0.0185658	0.89881	0.0826243	2.61508e-09		191	0.226109	0.0184404	0.244549	0.673891	0.0815596	1
192	0.00119145	0.0174688	0.0186602	0.898809	0.0825312	2.61576e-09		192	0.22604	0.0184358	0.244476	0.67396	0.0815642	1
193	0.00119276	0.0175619	0.0187546	0.898807	0.0824381	2.61645e-09		193	0.225971	0.0184312	0.244403	0.674029	0.0815688	1
194	0.00119407	0.0176549	0.018849	0.898806	0.0823451	2.61713e-09		194	0.225903	0.0184267	0.244329	0.674097	0.0815733	1
195	0.00119539	0.017748	0.0189433	0.898805	0.082252	2.61782e-09		195	0.225834	0.0184221	0.244256	0.674166	0.0815779	1
196	0.0011967	0.017841	0.0190377	0.898803	0.082159	2.61851e-09		196	0.225765	0.0184175	0.244183	0.674235	0.0815825	1
197	0.00119803	0.0179339	0.019132	0.898802	0.0820661	2.61921e-09		197	0.225696	0.018413	0.244109	0.674304	0.081587	1
198	0.00119935	0.0180269	0.0192262	0.898801	0.0819731	2.6199e-09		198	0.225628	0.0184084	0.244036	0.674372	0.0815916	1
199	0.00120067	0.0181198	0.0193204	0.898799	0.0818802	2.62059e-09		199	0.225559	0.0184038	0.243963	0.674441	0.0815962	1
200	0.001202	0.0182126	0.0194146	0.898798	0.0817874	2.62129e-09		200	0.22549	0.0183992	0.24389	0.67451	0.0816008	1
201	0.00120333	0.0183055	0.0195088	0.898797	0.0816945	2.62199e-09		201	0.225422	0.0183947	0.243817	0.674578	0.0816053	1
202	0.00120467	0.0183983	0.019603	0.898795	0.0816017	2.62269e-09		202	0.225353	0.0183901	0.243743	0.674647	0.0816099	1
203	0.001206	0.0184911	0.0196971	0.898794	0.0815089	2.62339e-09		203	0.225285	0.0183855	0.24367	0.674715	0.0816145	1
204	0.00120734	0.0185838	0.0197912	0.898793	0.0814162	2.62409e-09		204	0.225216	0.018381	0.243597	0.674784	0.081619	1
205	0.00120868	0.0186766	0.0198852	0.898791	0.0813234	2.62479e-09		205	0.225148	0.0183764	0.243524	0.674852	0.0816236	1
206	0.00121003	0.0187693	0.0199793	0.89879	0.0812307	2.6255e-09		206	0.225079	0.0183718	0.243451	0.674921	0.0816282	1
207	0.00121137	0.0188619	0.0200733	0.898789	0.0811381	2.62621e-09		207	0.225011	0.0183673	0.243378	0.674989	0.0816327	1
208	0.00121272	0.0189545	0.0201673	0.898787	0.0810455	2.62691e-09		208	0.224942	0.0183627	0.243305	0.675058	0.0816373	1
209	0.00121407	0.0190471	0.0202612	0.898786	0.0809529	2.62762e-09		209	0.224874	0.0183582	0.243232	0.675126	0.0816418	1
210	0.00121542	0.0191397	0.0203551	0.898785	0.0808603	2.62833e-09		210	0.224805	0.0183536	0.243159	0.675195	0.0816464	1
211	0.00121678	0.0192322	0.020449	0.898783	0.0807678	2.62905e-09		211	0.224737	0.018349	0.243086	0.675263	0.081651	1
212	0.00121814	0.0193248	0.0205429	0.898782	0.0806752	2.62976e-09		212	0.224669	0.0183445	0.243013	0.675331	0.0816555	1
213	0.0012195	0.0194172	0.0206367	0.898781	0.0805828	2.63048e-09		213	0.2246	0.0183399	0.24294	0.6754	0.0816601	1
214	0.00122086	0.0195097	0.0207305	0.898779	0.0804903	2.6312e-09		214	0.224532	0.0183354	0.242867	0.675468	0.0816646	1
215	0.00122223	0.0196021	0.0208243	0.898778	0.0803979	2.63191e-09		215	0.224464	0.0183308	0.242795	0.675536	0.0816692	1
216	0.0012236	0.0196945	0.0209181	0.898776	0.0803055	2.63264e-09		216	0.224395	0.0183263	0.242722	0.675605	0.0816737	1
217	0.00122497	0.0197868	0.0210118	0.898775	0.0802132	2.63336e-09		217	0.224327	0.0183217	0.242649	0.675673	0.0816783	1
218	0.00122634	0.0198792	0.0211055	0.898774	0.0801208	2.63408e-09		218	0.224259	0.0183172	0.242576	0.675741	0.0816828	1
219	0.00122772	0.0199714	0.0211992	0.898772	0.0800286	2.63481e-09		219	0.224191	0.0183126	0.242503	0.675809	0.0816874	1
220	0.0012291	0.0200637	0.0212928	0.898771	0.0799363	2.63553e-09		220	0.224122	0.0183081	0.242431	0.675878	0.0816919	1
221	0.00123048	0.0201559	0.0213864	0.89877	0.0798441	2.63626e-09		221	0.224054	0.0183035	0.242358	0.675946	0.0816965	1
222	0.00123186	0.0202481	0.02148	0.898768	0.0797519	2.63699e-09		222	0.223986	0.018299	0.242285	0.676014	0.081701	1
223	0.00123325	0.0203403	0.0215736	0.898767	0.0796597	2.63772e-09		223	0.223918	0.0182944	0.242212	0.676082	0.0817056	1
224	0.00123464	0.0204324	0.0216671	0.898765	0.0795676	2.63846e-09		224	0.22385	0.0182899	0.24214	0.67615	0.0817101	1
225	0.00123603	0.0205245	0.0217606	0.898764	0.0794755	2.63919e-09		225	0.223782	0.0182853	0.242067	0.676218	0.0817147	1
226	0.00123743	0.0206166	0.0218541	0.898763	0.0793834	2.63993e-09		226	0.223714	0.0182808	0.241994	0.676286	0.0817192	1
227	0.00123883	0.0207087	0.0219475	0.898761	0.0792913	2.64067e-09		227	0.223646	0.0182762	0.241922	0.676354	0.0817238	1
228	0.00124023	0.0208007	0.0220409	0.89876	0.0791993	2.64141e-09		228	0.223578	0.0182717	0.241849	0.676422	0.0817283	1
229	0.00124163	0.0208927	0.0221343	0.898758	0.0791073	2.64215e-09		229	0.22351	0.0182671	0.241777	0.67649	0.0817329	1
230	0.00124303	0.0209846	0.0222277	0.898757	0.0790154	2.64289e-09		230	0.223442	0.0182626	0.241704	0.676558	0.0817374	1
231	0.00124444	0.0210765	0.022321	0.898756	0.0789235	2.64363e-09		231	0.223374	0.0182581	0.241632	0.676626	0.0817419	1
232	0.00124585	0.0211684	0.0224143	0.898754	0.0788316	2.64438e-09		232	0.223306	0.0182535	0.241559	0.676694	0.0817465	1
233	0.00124727	0.0212603	0.0225076	0.898753	0.0787397	2.64513e-09		233	0.223238	0.018249	0.241487	0.676762	0.081751	1
234	0.00124868	0.0213521	0.0226008	0.898751	0.0786479	2.64588e-09		234	0.22317	0.0182444	0.241414	0.67683	0.0817556	1
235	0.0012501	0.0214439	0.022694	0.89875	0.0785561	2.64663e-09		235	0.223102	0.0182399	0.241342	0.676898	0.0817601	1
236	0.00125153	0.0215357	0.0227872	0.898748	0.0784643	2.64738e-09		236	0.223034	0.0182354	0.241269	0.676966	0.0817646	1
237	0.00125295	0.0216274	0.0228804	0.898747	0.0783726	2.64814e-09		237	0.222966	0.0182308	0.241197	0.677034	0.0817692	1
238	0.00125438	0.0217192	0.0229735	0.898746	0.0782808	2.64889e-09		238	0.222898	0.0182263	0.241125	0.677102	0.0817737	1
239	0.00125581	0.0218108	0.0230666	0.898744	0.0781892	2.64965e-09		239	0.222831	0.0182218	0.241052	0.677169	0.0817782	1
240	0.00125724	0.0219025	0.0231597	0.898743	0.0780975	2.65041e-09		240	0.222763	0.0182172	0.24098	0.677237	0.0817828	1
241	0.00125868	0.0219941	0.0232528	0.898741	0.0780059	2.65117e-09		241	0.222695	0.0182127	0.240908	0.677305	0.0817873	1
242	0.00126011	0.0220857	0.0233458	0.89874	0.0779143	2.65193e-09		242	0.222627	0.0182082	0.240836	0.677373	0.0817918	1
243	0.00126155	0.0221772	0.0234388	0.898738	0.0778228	2.6527e-09		243	0.22256	0.0182036	0.240763	0.67744	0.0817964	1
244	0.001263	0.0222688	0.0235318	0.898737	0.0777312	2.65346e-09		244	0.222492	0.0181991	0.240691	0.677508	0.0818009	1
245	0.00126445	0.0223603	0.0236247	0.898736	0.0776397	2.65423e-09		245	0.222424	0.0181946	0.240619	0.677576	0.0818054	1
246	0.00126589	0.0224517	0.0237176	0.898734	0.0775483	2.655e-09		246	0.222357	0.0181901	0.240547	0.677643	0.0818099	1
247	0.00126735	0.0225432	0.0238105	0.898733	0.0774568	2.65577e-09		247	0.222289	0.0181855	0.240474	0.677711	0.0818145	1
248	0.0012688	0.0226346	0.0239034	0.898731	0.0773654	2.65654e-09		248	0.222221	0.018181	0.240402	0.677779	0.081819	1
249	0.00127026	0.0227259	0.0239962	0.89873	0.0772741	2.65732e-09		249	0.222154	0.0181765	0.24033	0.677846	0.0818235	1
250	0.00127172	0.0228173	0.024089	0.898728	0.0771827	2.6581e-09		250	0.222086	0.018172	0.240258	0.677914	0.081828	1
251	0.00127318	0.0229086	0.0241818	0.898727	0.0770914	2.65887e-09		251	0.222019	0.0181674	0.240186	0.677981	0.0818326	1
252	0.00127465	0.0229999	0.0242745	0.898725	0.0770001	2.65965e-09		252	0.221951	0.0181629	0.240114	0.678049	0.0818371	1
253	0.00127612	0.0230911	0.0243672	0.898724	0.0769089	2.66044e-09		253	0.221884	0.0181584	0.240042	0.678116	0.0818416	1
254	0.00127759	0.0231823	0.0244599	0.898722	0.0768177	2.66122e-09		254	0.221816	0.0181539	0.23997	0.678184	0.0818461	1
255	0.00127907	0.0232735	0.0245526	0.898721	0.0767265	2.662e-09		255	0.221749	0.0181493	0.239898	0.678251	0.0818507	1
256	0.00128055	0.0233647	0.0246452	0.898719	0.0766353	2.66279e-09		256	0.221681	0.0181448	0.239826	0.678319	0.0818552	1
257	0.00128203	0.0234558	0.0247378	0.898718	0.0765442	2.66358e-09		257	0.221614	0.0181403	0.239754	0.678386	0.0818597	1
258	0.00128351	0.0235469	0.0248304	0.898716	0.0764531	2.66437e-09		258	0.221546	0.0181358	0.239682	0.678454	0.0818642	1
259	0.001285	0.0236379	0.0249229	0.898715	0.0763621	2.66516e-09		259	0.221479	0.0181313	0.23961	0.678521	0.0818687	1
260	0.00128649	0.023729	0.0250155	0.898714	0.076271	2.66596e-09		260	0.221412	0.0181268	0.239538	0.678588	0.0818732	1
261	0.00128798	0.02382	0.025108	0.898712	0.07618	2.66675e-09		261	0.221344	0.0181222	0.239466	0.678656	0.0818778	1
262	0.00128947	0.023911	0.0252004	0.898711	0.076089	2.66755e-09		262	0.221277	0.0181177	0.239395	0.678723	0.0818823	1
263	0.00129097	0.0240019	0.0252929	0.898709	0.0759981	2.66835e-09		263	0.22121	0.0181132	0.239323	0.67879	0.0818868	1
264	0.00129247	0.0240928	0.0253853	0.898708	0.0759072	2.66915e-09		264	0.221142	0.0181087	0.239251	0.678858	0.0818913	1
265	0.00129398	0.0241837	0.0254777	0.898706	0.0758163	2.66995e-09		265	0.221075	0.0181042	0.239179	0.678925	0.0818958	1
266	0.00129549	0.0242745	0.02557	0.898705	0.0757255	2.67076e-09		266	0.221008	0.0180997	0.239107	0.678992	0.0819003	1
267	0.001297	0.0243654	0.0256624	0.898703	0.0756346	2.67157e-09		267	0.220941	0.0180952	0.239036	0.679059	0.0819048	1
268	0.00129851	0.0244561	0.0257547	0.898701	0.0755439	2.67238e-09		268	0.220873	0.0180907	0.238964	0.679127	0.0819093	1
269	0.00130002	0.0245469	0.0258469	0.8987	0.0754531	2.67319e-09		269	0.220806	0.0180862	0.238892	0.679194	0.0819138	1
270	0.00130154	0.0246376	0.0259392	0.898698	0.0753624	2.674e-09		270	0.220739	0.0180817	0.238821	0.679261	0.0819183	1
271	0.00130307	0.0247283	0.0260314	0.898697	0.0752717	2.67481e-09		271	0.220672	0.0180772	0.238749	0.679328	0.0819228	1
272	0.00130459	0.024819	0.0261236	0.898695	0.075181	2.67563e-09		272	0.220605	0.0180726	0.238677	0.679395	0.0819274	1
273	0.00130612	0.0249096	0.0262157	0.898694	0.0750904	2.67645e-09		273	0.220538	0.0180681	0.238606	0.679462	0.0819319	1
274	0.00130765	0.0250002	0.0263079	0.898692	0.0749998	2.67727e-09		274	0.220471	0.0180636	0.238534	0.679529	0.0819364	1
275	0.00130919	0.0250908	0.0264	0.898691	0.0749092	2.67809e-09		275	0.220404	0.0180591	0.238463	0.679596	0.0819409	1
276	0.00131072	0.0251813	0.0264921	0.898689	0.0748187	2.67891e-09		276	0.220336	0.0180546	0.238391	0.679664	0.0819454	1
277	0.00131226	0.0252719	0.0265841	0.898688	0.0747281	2.67974e-09		277	0.220269	0.0180501	0.23832	0.679731	0.0819499	1
278	0.00131381	0.0253623	0.0266761	0.898686	0.0746377	2.68056e-09		278	0.220202	0.0180456	0.238248	0.679798	0.0819544	1
279	0.00131535	0.0254528	0.0267681	0.898685	0.0745472	2.68139e-09		279	0.220136	0.0180411	0.238177	0.679864	0.0819589	1
280	0.0013169	0.0255432	0.0268601	0.898683	0.0744568	2.68222e-09		280	0.220069	0.0180366	0.238105	0.679931	0.0819634	1
281	0.00131845	0.0256336	0.0269521	0.898682	0.0743664	2.68306e-09		281	0.220002	0.0180321	0.238034	0.679998	0.0819679	1
282	0.00132001	0.025724	0.027044	0.89868	0.074276	2.68389e-09		282	0.219935	0.0180277	0.237962	0.680065	0.0819723	1
283	0.00132157	0.0258143	0.0271359	0.898678	0.0741857	2.68473e-09		283	0.219868	0.0180232	0.237891	0.680132	0.0819768	1
284	0.00132313	0.0259046	0.0272277	0.898677	0.0740954	2.68557e-09		284	0.219801	0.0180187	0.23782	0.680199	0.0819813	1
285	0.0013247	0.0259948	0.0273195	0.898675	0.0740052	2.68641e-09		285	0.219734	0.0180142	0.237748	0.680266	0.0819858	1
286	0.00132627	0.0260851	0.0274113	0.898674	0.0739149	2.68725e-09		286	0.219667	0.0180097	0.237677	0.680333	0.0819903	1
287	0.00132784	0.0261753	0.0275031	0.898672	0.0738247	2.6881e-09		287	0.2196	0.0180052	0.237606	0.6804	0.0819948	1
288	0.00132941	0.0262655	0.0275949	0.898671	0.0737345	2.68894e-09		288	0.219534	0.0180007	0.237534	0.680466	0.0819993	1
289	0.00133099	0.0263556	0.0276866	0.898669	0.0736444	2.68979e-09		289	0.219467	0.0179962	0.237463	0.680533	0.0820038	1
290	0.00133257	0.0264457	0.0277783	0.898667	0.0735543	2.69064e-09		290	0.2194	0.0179917	0.237392	0.6806	0.0820083	1
291	0.00133415	0.0265358	0.02787	0.898666	0.0734642	2.69149e-09		291	0.219333	0.0179872	0.237321	0.680667	0.0820128	1
292	0.00133574	0.0266259	0.0279616	0.898664	0.0733741	2.69235e-09		292	0.219267	0.0179827	0.237249	0.680733	0.0820173	1
293	0.00133733	0.0267159	0.0280532	0.898663	0.0732841	2.69321e-09		293	0.2192	0.0179783	0.237178	0.6808	0.0820217	1
294	0.00133893	0.0268059	0.0281448	0.898661	0.0731941	2.69406e-09		294	0.219133	0.0179738	0.237107	0.680867	0.0820262	1
295	0.00134052	0.0268958	0.0282363	0.898659	0.0731042	2.69492e-09		295	0.219067	0.0179693	0.237036	0.680933	0.0820307	1
296	0.00134212	0.0269858	0.0283279	0.898658	0.0730142	2.69579e-09		296	0.219	0.0179648	0.236965	0.681	0.0820352	1
297	0.00134373	0.0270757	0.0284194	0.898656	0.0729243	2.69665e-09		297	0.218933	0.0179603	0.236894	0.681067	0.0820397	1
298	0.00134533	0.0271655	0.0285109	0.898655	0.0728345	2.69752e-09		298	0.218867	0.0179558	0.236823	0.681133	0.0820442	1
299	0.00134694	0.0272554	0.0286023	0.898653	0.0727446	2.69839e-09		299	0.2188	0.0179514	0.236752	0.6812	0.0820486	1
300	0.00134856	0.0273452	0.0286937	0.898651	0.0726548	2.69926e-09		300	0.218734	0.0179469	0.236681	0.681266	0.0820531	1
301	0.00135017	0.0274349	0.0287851	0.89865	0.0725651	2.70013e-09		301	0.218667	0.0179424	0.23661	0.681333	0.0820576	1
302	0.00135179	0.0275247	0.0288765	0.898648	0.0724753	2.70101e-09		302	0.218601	0.0179379	0.236539	0.681399	0.0820621	1
303	0.00135341	0.0276144	0.0289678	0.898647	0.0723856	2.70188e-09		303	0.218534	0.0179334	0.236468	0.681466	0.0820666	1
304	0.00135504	0.0277041	0.0290591	0.898645	0.0722959	2.70276e-09		304	0.218468	0.017929	0.236397	0.681532	0.082071	1
305	0.00135667	0.0277937	0.0291504	0.898643	0.0722063	2.70364e-09		305	0.218401	0.0179245	0.236326	0.681599	0.0820755	1
306	0.0013583	0.0278834	0.0292417	0.898642	0.0721166	2.70453e-09		306	0.218335	0.01792	0.236255	0.681665	0.08208	1
307	0.00135994	0.0279729	0.0293329	0.89864	0.0720271	2.70541e-09		307	0.218268	0.0179155	0.236184	0.681732	0.0820845	1
308	0.00136158	0.0280625	0.0294241	0.898638	0.0719375	2.7063e-09		308	0.218202	0.0179111	0.236113	0.681798	0.0820889	1
309	0.00136322	0.028152	0.0295153	0.898637	0.071848	2.70719e-09		309	0.218136	0.0179066	0.236042	0.681864	0.0820934	1
310	0.00136487	0.0282415	0.0296064	0.898635	0.0717585	2.70808e-09		310	0.218069	0.0179021	0.235972	0.681931	0.0820979	1
311	0.00136652	0.028331	0.0296975	0.898633	0.071669	2.70897e-09		311	0.218003	0.0178977	0.235901	0.681997	0.0821023	1
312	0.00136817	0.0284204	0.0297886	0.898632	0.0715796	2.70987e-09		312	0.217937	0.0178932	0.23583	0.682063	0.0821068	1
313	0.00136983	0.0285098	0.0298797	0.89863	0.0714902	2.71077e-09		313	0.217871	0.0178887	0.235759	0.682129	0.0821113	1
314	0.00137149	0.0285992	0.0299707	0.898629	0.0714008	2.71167e-09		314	0.217804	0.0178843	0.235689	0.682196	0.0821157	1
315	0.00137315	0.0286886	0.0300617	0.898627	0.0713114	2.71257e-09		315	0.217738	0.0178798	0.235618	0.682262	0.0821202	1
316	0.00137482	0.0287779	0.0301527	0.898625	0.0712221	2.71347e-09		316	0.217672	0.0178753	0.235547	0.682328	0.0821247	1
317	0.00137649	0.0288672	0.0302437	0.898624	0.0711328	2.71438e-09		317	0.217606	0.0178709	0.235476	0.682394	0.0821291	1
318	0.00137816	0.0289564	0.0303346	0.898622	0.0710436	2.71529e-09		318	0.217539	0.0178664	0.235406	0.682461	0.0821336	1
319	0.00137984	0.0290456	0.0304255	0.89862	0.0709544	2.7162e-09		319	0.217473	0.0178619	0.235335	0.682527	0.0821381	1
320	0.00138152	0.0291348	0.0305164	0.898618	0.0708652	2.71711e-09		320	0.217407	0.0178575	0.235265	0.682593	0.0821425	1
321	0.0013832	0.029224	0.0306072	0.898617	0.070776	2.71803e-09		321	0.217341	0.017853	0.235194	0.682659	0.082147	1
322	0.00138489	0.0293131	0.030698	0.898615	0.0706869	2.71895e-09		322	0.217275	0.0178486	0.235123	0.682725	0.0821514	1
323	0.00138658	0.0294022	0.0307888	0.898613	0.0705978	2.71986e-09		323	0.217209	0.0178441	0.235053	0.682791	0.0821559	1
324	0.00138828	0.0294913	0.0308796	0.898612	0.0705087	2.72079e-09		324	0.217143	0.0178396	0.234982	0.682857	0.0821604	1
325	0.00138997	0.0295803	0.0309703	0.89861	0.0704197	2.72171e-09		325	0.217077	0.0178352	0.234912	0.682923	0.0821648	1
326	0.00139168	0.0296693	0.031061	0.898608	0.0703307	2.72264e-09		326	0.217011	0.0178307	0.234841	0.682989	0.0821693	1
327	0.00139338	0.0297583	0.0311517	0.898607	0.0702417	2.72357e-09		327	0.216945	0.0178263	0.234771	0.683055	0.0821737	1
328	0.00139509	0.0298473	0.0312424	0.898605	0.0701527	2.7245e-09		328	0.216879	0.0178218	0.234701	0.683121	0.0821782	1
329	0.0013968	0.0299362	0.031333	0.898603	0.0700638	2.72543e-09		329	0.216813	0.0178174	0.23463	0.683187	0.0821826	1
330	0.00139852	0.0300251	0.0314236	0.898601	0.0699749	2.72637e-09		330	0.216747	0.0178129	0.23456	0.683253	0.0821871	1
331	0.00140024	0.0301139	0.0315142	0.8986	0.0698861	2.7273e-09		331	0.216681	0.0178084	0.234489	0.683319	0.0821916	1
332	0.00140196	0.0302027	0.0316047	0.898598	0.0697973	2.72824e-09		332	0.216615	0.017804	0.234419	0.683385	0.082196	1
333	0.00140369	0.0302915	0.0316952	0.898596	0.0697085	2.72919e-09		333	0.216549	0.0177995	0.234349	0.683451	0.0822005	1
334	0.00140542	0.0303803	0.0317857	0.898595	0.0696197	2.73013e-09		334	0.216483	0.0177951	0.234278	0.683517	0.0822049	1
335	0.00140715	0.030469	0.0318762	0.898593	0.069531	2.73108e-09		335	0.216417	0.0177906	0.234208	0.683583	0.0822094	1
336	0.00140889	0.0305577	0.0319666	0.898591	0.0694423	2.73203e-09		336	0.216352	0.0177862	0.234138	0.683648	0.0822138	1
337	0.00141063	0.0306464	0.032057	0.898589	0.0693536	2.73298e-09		337	0.216286	0.0177818	0.234068	0.683714	0.0822182	1
338	0.00141237	0.030735	0.0321474	0.898588	0.069265	2.73393e-09		338	0.21622	0.0177773	0.233997	0.68378	0.0822227	1
339	0.00141412	0.0308236	0.0322378	0.898586	0.0691764	2.73489e-09		339	0.216154	0.0177729	0.233927	0.683846	0.0822271	1
340	0.00141587	0.0309122	0.0323281	0.898584	0.0690878	2.73585e-09		340	0.216089	0.0177684	0.233857	0.683911	0.0822316	1
341	0.00141763	0.0310008	0.0324184	0.898582	0.0689992	2.73681e-09		341	0.216023	0.017764	0.233787	0.683977	0.082236	1
342	0.00141939	0.0310893	0.0325087	0.898581	0.0689107	2.73777e-09		342	0.215957	0.0177595	0.233717	0.684043	0.0822405	1
343	0.00142115	0.0311778	0.0325989	0.898579	0.0688222	2.73874e-09		343	0.215892	0.0177551	0.233647	0.684108	0.0822449	1
344	0.00142292	0.0312662	0.0326891	0.898577	0.0687338	2.7397e-09		344	0.215826	0.0177507	0.233577	0.684174	0.0822493	1
345	0.00142469	0.0313546	0.0327793	0.898575	0.0686454	2.74067e-09		345	0.21576	0.0177462	0.233506	0.68424	0.0822538	1
346	0.00142646	0.031443	0.0328695	0.898574	0.068557	2.74165e-09		346	0.215695	0.0177418	0.233436	0.684305	0.0822582	1
347	0.00142824	0.0315314	0.0329596	0.898572	0.0684686	2.74262e-09		347	0.215629	0.0177373	0.233366	0.684371	0.0822627	1
348	0.00143002	0.0316197	0.0330497	0.89857	0.0683803	2.7436e-09		348	0.215563	0.0177329	0.233296	0.684437	0.0822671	1
349	0.00143181	0.031708	0.0331398	0.898568	0.068292	2.74458e-09		349	0.215498	0.0177285	0.233226	0.684502	0.0822715	1
350	0.0014336	0.0317963	0.0332299	0.898566	0.0682037	2.74556e-09		350	0.215432	0.017724	0.233156	0.684568	0.082276	1
351	0.00143539	0.0318845	0.0333199	0.898565	0.0681155	2.74655e-09		351	0.215367	0.0177196	0.233086	0.684633	0.0822804	1
352	0.00143719	0.0319727	0.0334099	0.898563	0.0680273	2.74753e-09		352	0.215301	0.0177152	0.233017	0.684699	0.0822848	1
353	0.00143899	0.0320609	0.0334999	0.898561	0.0679391	2.74852e-09		353	0.215236	0.0177107	0.232947	0.684764	0.0822893	1
354	0.00144079	0.0321491	0.0335898	0.898559	0.0678509	2.74952e-09		354	0.21517	0.0177063	0.232877	0.68483	0.0822937	1
355	0.0014426	0.0322372	0.0336798	0.898557	0.0677628	2.75051e-09		355	0.215105	0.0177019	0.232807	0.684895	0.0822981	1
356	0.00144442	0.0323253	0.0337697	0.898556	0.0676747	2.75151e-09		356	0.21504	0.0176974	0.232737	0.68496	0.0823026	1
357	0.00144623	0.0324133	0.0338595	0.898554	0.0675867	2.75251e-09		357	0.214974	0.017693	0.232667	0.685026	0.082307	1
358	0.00144805	0.0325013	0.0339494	0.898552	0.0674987	2.75351e-09		358	0.214909	0.0176886	0.232597	0.685091	0.0823114	1
359	0.00144988	0.0325893	0.0340392	0.89855	0.0674107	2.75451e-09		359	0.214843	0.0176841	0.232528	0.685157	0.0823159	1
360	0.0014517	0.0326773	0.034129	0.898548	0.0673227	2.75552e-09		360	0.214778	0.0176797	0.232458	0.685222	0.0823203	1
361	0.00145354	0.0327652	0.0342187	0.898546	0.0672348	2.75653e-09		361	0.214713	0.0176753	0.232388	0.685287	0.0823247	1
362	0.00145537	0.0328531	0.0343085	0.898545	0.0671469	2.75754e-09		362	0.214648	0.0176709	0.232318	0.685352	0.0823291	1
363	0.00145721	0.032941	0.0343982	0.898543	0.067059	2.75856e-09		363	0.214582	0.0176664	0.232249	0.685418	0.0823336	1
364	0.00145906	0.0330288	0.0344879	0.898541	0.0669712	2.75958e-09		364	0.214517	0.017662	0.232179	0.685483	0.082338	1
365	0.0014609	0.0331166	0.0345775	0.898539	0.0668834	2.7606e-09		365	0.214452	0.0176576	0.232109	0.685548	0.0823424	1
366	0.00146275	0.0332044	0.0346671	0.898537	0.0667956	2.76162e-09		366	0.214387	0.0176532	0.23204	0.685613	0.0823468	1
367	0.00146461	0.0332921	0.0347567	0.898535	0.0667079	2.76264e-09		367	0.214321	0.0176488	0.23197	0.685679	0.0823512	1
368	0.00146647	0.0333798	0.0348463	0.898534	0.0666202	2.76367e-09		368	0.214256	0.0176443	0.231901	0.685744	0.0823557	1
369	0.00146833	0.0334675	0.0349359	0.898532	0.0665325	2.7647e-09		369	0.214191	0.0176399	0.231831	0.685809	0.0823601	1
370	0.0014702	0.0335552	0.0350254	0.89853	0.0664448	2.76573e-09		370	0.214126	0.0176355	0.231761	0.685874	0.0823645	1
371	0.00147207	0.0336428	0.0351149	0.898528	0.0663572	2.76677e-09		371	0.214061	0.0176311	0.231692	0.685939	0.0823689	1
372	0.00147395	0.0337304	0.0352043	0.898526	0.0662696	2.76781e-09		372	0.213996	0.0176267	0.231622	0.686004	0.0823733	1
373	0.00147583	0.033818	0.0352938	0.898524	0.066182	2.76885e-09		373	0.213931	0.0176223	0.231553	0.686069	0.0823777	1
374	0.00147771	0.0339055	0.0353832	0.898522	0.0660945	2.76989e-09		374	0.213866	0.0176178	0.231483	0.686134	0.0823822	1
375	0.0014796	0.033993	0.0354726	0.89852	0.066007	2.77094e-09		375	0.213801	0.0176134	0.231414	0.686199	0.0823866	1
376	0.00148149	0.0340804	0.0355619	0.898519	0.0659196	2.77199e-09		376	0.213736	0.017609	0.231345	0.686264	0.082391	1
377	0.00148339	0.0341679	0.0356513	0.898517	0.0658321	2.77304e-09		377	0.213671	0.0176046	0.231275	0.686329	0.0823954	1
378	0.00148529	0.0342553	0.0357406	0.898515	0.0657447	2.77409e-09		378	0.213606	0.0176002	0.231206	0.686394	0.0823998	1
379	0.00148719	0.0343427	0.0358299	0.898513	0.0656573	2.77515e-09		379	0.213541	0.0175958	0.231136	0.686459	0.0824042	1
380	0.0014891	0.03443	0.0359191	0.898511	0.06557	2.77621e-09		380	0.213476	0.0175914	0.231067	0.686524	0.0824086	1
381	0.00149102	0.0345173	0.0360083	0.898509	0.0654827	2.77727e-09		381	0.213411	0.017587	0.230998	0.686589	0.082413	1
382	0.00149293	0.0346046	0.0360975	0.898507	0.0653954	2.77834e-09		382	0.213346	0.0175826	0.230928	0.686654	0.0824174	1
383	0.00149485	0.0346918	0.0361867	0.898505	0.0653082	2.7794e-09		383	0.213281	0.0175781	0.230859	0.686719	0.0824219	1
384	0.00149678	0.0347791	0.0362758	0.898503	0.0652209	2.78048e-09		384	0.213216	0.0175737	0.23079	0.686784	0.0824263	1
385	0.00149871	0.0348662	0.036365	0.898501	0.0651338	2.78155e-09		385	0.213151	0.0175693	0.230721	0.686849	0.0824307	1
386	0.00150064	0.0349534	0.036454	0.898499	0.0650466	2.78262e-09		386	0.213087	0.0175649	0.230651	0.686913	0.0824351	1
387	0.00150258	0.0350405	0.0365431	0.898497	0.0649595	2.7837e-09		387	0.213022	0.0175605	0.230582	0.686978	0.0824395	1
388	0.00150452	0.0351276	0.0366321	0.898495	0.0648724	2.78478e-09		388	0.212957	0.0175561	0.230513	0.687043	0.0824439	1
389	0.00150647	0.0352147	0.0367212	0.898494	0.0647853	2.78587e-09		389	0.212892	0.0175517	0.230444	0.687108	0.0824483	1
390	0.00150842	0.0353017	0.0368101	0.898492	0.0646983	2.78696e-09		390	0.212827	0.0175473	0.230375	0.687173	0.0824527	1
391	0.00151038	0.0353887	0.0368991	0.89849	0.0646113	2.78805e-09		391	0.212763	0.0175429	0.230306	0.687237	0.0824571	1
392	0.00151234	0.0354757	0.036988	0.898488	0.0645243	2.78914e-09		392	0.212698	0.0175385	0.230237	0.687302	0.0824615	1
393	0.0015143	0.0355626	0.0370769	0.898486	0.0644374	2.79024e-09		393	0.212633	0.0175341	0.230168	0.687367	0.0824659	1
394	0.00151627	0.0356495	0.0371658	0.898484	0.0643505	2.79133e-09		394	0.212569	0.0175297	0.230098	0.687431	0.0824703	1
395	0.00151824	0.0357364	0.0372547	0.898482	0.0642636	2.79244e-09		395	0.212504	0.0175253	0.230029	0.687496	0.0824747	1
396	0.00152022	0.0358233	0.0373435	0.89848	0.0641767	2.79354e-09		396	0.21244	0.0175209	0.22996	0.68756	0.0824791	1
397	0.0015222	0.0359101	0.0374323	0.898478	0.0640899	2.79465e-09		397	0.212375	0.0175166	0.229891	0.687625	0.0824834	1
398	0.00152419	0.0359969	0.037521	0.898476	0.0640031	2.79576e-09		398	0.21231	0.0175122	0.229822	0.68769	0.0824878	1
399	0.00152618	0.0360836	0.0376098	0.898474	0.0639164	2.79687e-09		399	0.212246	0.0175078	0.229754	0.687754	0.0824922	1
400	0.00152817	0.0361703	0.0376985	0.898472	0.0638297	2.79799e-09		400	0.212181	0.0175034	0.229685	0.687819	0.0824966	1
401	0.00153017	0.036257	0.0377872	0.89847	0.063743	2.7991e-09		401	0.212117	0.017499	0.229616	0.687883	0.082501	1
402	0.00153217	0.0363437	0.0378759	0.898468	0.0636563	2.80023e-09		402	0.212052	0.0174946	0.229547	0.687948	0.0825054	1
403	0.00153418	0.0364303	0.0379645	0.898466	0.0635697	2.80135e-09		403	0.211988	0.0174902	0.229478	0.688012	0.0825098	1
404	0.00153619	0.0365169	0.0380531	0.898464	0.0634831	2.80248e-09		404	0.211923	0.0174858	0.229409	0.688077	0.0825142	1
405	0.00153821	0.0366035	0.0381417	0.898462	0.0633965	2.80361e-09		405	0.211859	0.0174814	0.22934	0.688141	0.0825186	1
406	0.00154023	0.03669	0.0382303	0.89846	0.06331	2.80474e-09		406	0.211794	0.017477	0.229271	0.688206	0.082523	1
407	0.00154226	0.0367765	0.0383188	0.898458	0.0632235	2.80588e-09		407	0.21173	0.0174727	0.229203	0.68827	0.0825273	1
408	0.00154429	0.036863	0.0384073	0.898456	0.063137	2.80702e-09		408	0.211666	0.0174683	0.229134	0.688334	0.0825317	1
409	0.00154632	0.0369494	0.0384958	0.898454	0.0630506	2.80816e-09		409	0.211601	0.0174639	0.229065	0.688399	0.0825361	1
410	0.00154836	0.0370359	0.0385842	0.898452	0.0629641	2.80931e-09		410	0.211537	0.0174595	0.228996	0.688463	0.0825405	1
411	0.00155041	0.0371222	0.0386726	0.89845	0.0628778	2.81046e-09		411	0.211473	0.0174551	0.228928	0.688527	0.0825449	1
412	0.00155246	0.0372086	0.038761	0.898448	0.0627914	2.81161e-09		412	0.211408	0.0174507	0.228859	0.688592	0.0825493	1
413	0.00155451	0.0372949	0.0388494	0.898445	0.0627051	2.81276e-09		413	0.211344	0.0174464	0.22879	0.688656	0.0825536	1
414	0.00155657	0.0373812	0.0389378	0.898443	0.0626188	2.81392e-09		414	0.21128	0.017442	0.228722	0.68872	0.082558	1
415	0.00155863	0.0374674	0.0390261	0.898441	0.0625326	2.81508e-09		415	0.211216	0.0174376	0.228653	0.688784	0.0825624	1
416	0.0015607	0.0375537	0.0391144	0.898439	0.0624463	2.81625e-09		416	0.211151	0.0174332	0.228585	0.688849	0.0825668	1
417	0.00156277	0.0376399	0.0392026	0.898437	0.0623601	2.81741e-09		417	0.211087	0.0174289	0.228516	0.688913	0.0825711	1
418	0.00156485	0.037726	0.0392909	0.898435	0.062274	2.81859e-09		418	0.211023	0.0174245	0.228447	0.688977	0.0825755	1
419	0.00156693	0.0378122	0.0393791	0.898433	0.0621878	2.81976e-09		419	0.210959	0.0174201	0.228379	0.689041	0.0825799	1
420	0.00156901	0.0378983	0.0394673	0.898431	0.0621017	2.82094e-09		420	0.210895	0.0174157	0.22831	0.689105	0.0825843	1
421	0.00157111	0.0379843	0.0395554	0.898429	0.0620157	2.82212e-09		421	0.210831	0.0174114	0.228242	0.689169	0.0825886	1
422	0.0015732	0.0380704	0.0396436	0.898427	0.0619296	2.8233e-09		422	0.210766	0.017407	0.228173	0.689234	0.082593	1
423	0.0015753	0.0381564	0.0397317	0.898425	0.0618436	2.82449e-09		423	0.210702	0.0174026	0.228105	0.689298	0.0825974	1
424	0.00157741	0.0382423	0.0398198	0.898423	0.0617577	2.82567e-09		424	0.210638	0.0173982	0.228037	0.689362	0.0826018	1
425	0.00157952	0.0383283	0.0399078	0.89842	0.0616717	2.82687e-09		425	0.210574	0.0173939	0.227968	0.689426	0.0826061	1
426	0.00158163	0.0384142	0.0399958	0.898418	0.0615858	2.82806e-09		426	0.21051	0.0173895	0.2279	0.68949	0.0826105	1
427	0.00158375	0.0385001	0.0400838	0.898416	0.0614999	2.82926e-09		427	0.210446	0.0173851	0.227831	0.689554	0.0826149	1
428	0.00158588	0.0385859	0.0401718	0.898414	0.0614141	2.83046e-09		428	0.210382	0.0173808	0.227763	0.689618	0.0826192	1
429	0.001588	0.0386718	0.0402598	0.898412	0.0613282	2.83167e-09		429	0.210318	0.0173764	0.227695	0.689682	0.0826236	1
430	0.00159014	0.0387575	0.0403477	0.89841	0.0612425	2.83288e-09		430	0.210254	0.017372	0.227626	0.689746	0.082628	1
431	0.00159228	0.0388433	0.0404356	0.898408	0.0611567	2.83409e-09		431	0.21019	0.0173677	0.227558	0.68981	0.0826323	1
432	0.00159442	0.038929	0.0405234	0.898406	0.061071	2.83531e-09		432	0.210127	0.0173633	0.22749	0.689873	0.0826367	1
433	0.00159657	0.0390147	0.0406113	0.898403	0.0609853	2.83653e-09		433	0.210063	0.017359	0.227422	0.689937	0.082641	1
434	0.00159872	0.0391004	0.0406991	0.898401	0.0608996	2.83775e-09		434	0.209999	0.0173546	0.227353	0.690001	0.0826454	1
435	0.00160088	0.039186	0.0407869	0.898399	0.060814	2.83897e-09		435	0.209935	0.0173502	0.227285	0.690065	0.0826498	1
436	0.00160305	0.0392716	0.0408747	0.898397	0.0607284	2.8402e-09		436	0.209871	0.0173459	0.227217	0.690129	0.0826541	1
437	0.00160522	0.0393572	0.0409624	0.898395	0.0606428	2.84143e-09		437	0.209807	0.0173415	0.227149	0.690193	0.0826585	1
438	0.00160739	0.0394427	0.0410501	0.898393	0.0605573	2.84267e-09		438	0.209744	0.0173372	0.227081	0.690256	0.0826628	1
439	0.00160957	0.0395282	0.0411378	0.89839	0.0604718	2.84391e-09		439	0.20968	0.0173328	0.227013	0.69032	0.0826672	1
440	0.00161175	0.0396137	0.0412255	0.898388	0.0603863	2.84515e-09		440	0.209616	0.0173284	0.226944	0.690384	0.0826716	1
441	0.00161394	0.0396991	0.0413131	0.898386	0.0603009	2.8464e-09		441	0.209552	0.0173241	0.226876	0.690448	0.0826759	1
442	0.00161613	0.0397846	0.0414007	0.898384	0.0602154	2.84765e-09		442	0.209489	0.0173197	0.226808	0.690511	0.0826803	1
443	0.00161833	0.0398699	0.0414883	0.898382	0.0601301	2.8489e-09		443	0.209425	0.0173154	0.22674	0.690575	0.0826846	1
444	0.00162054	0.0399553	0.0415758	0.898379	0.0600447	2.85016e-09		444	0.209361	0.017311	0.226672	0.690639	0.082689	1
445	0.00162275	0.0400406	0.0416634	0.898377	0.0599594	2.85141e-09		445	0.209298	0.0173067	0.226604	0.690702	0.0826933	1
446	0.00162496	0.0401259	0.0417509	0.898375	0.0598741	2.85268e-09		446	0.209234	0.0173023	0.226536	0.690766	0.0826977	1
447	0.00162718	0.0402111	0.0418383	0.898373	0.0597889	2.85394e-09		447	0.20917	0.017298	0.226468	0.69083	0.082702	1
448	0.00162941	0.0402964	0.0419258	0.898371	0.0597036	2.85521e-09		448	0.209107	0.0172936	0.2264	0.690893	0.0827064	1
449	0.00163164	0.0403816	0.0420132	0.898368	0.0596184	2.85649e-09		449	0.209043	0.0172893	0.226332	0.690957	0.0827107	1
450	0.00163387	0.0404667	0.0421006	0.898366	0.0595333	2.85777e-09		450	0.20898	0.0172849	0.226265	0.69102	0.0827151	1
451	0.00163611	0.0405519	0.042188	0.898364	0.0594481	2.85905e-09		451	0.208916	0.0172806	0.226197	0.691084	0.0827194	1
452	0.00163836	0.040637	0.0422753	0.898362	0.059363	2.86033e-09		452	0.208853	0.0172762	0.226129	0.691147	0.0827238	1
453	0.00164061	0.040722	0.0423626	0.898359	0.059278	2.86162e-09		453	0.208789	0.0172719	0.226061	0.691211	0.0827281	1
454	0.00164286	0.0408071	0.0424499	0.898357	0.0591929	2.86291e-09		454	0.208726	0.0172675	0.225993	0.691274	0.0827325	1
455	0.00164512	0.0408921	0.0425372	0.898355	0.0591079	2.8642e-09		455	0.208662	0.0172632	0.225925	0.691338	0.0827368	1
456	0.00164739	0.040977	0.0426244	0.898353	0.059023	2.8655e-09		456	0.208599	0.0172589	0.225858	0.691401	0.0827411	1
457	0.00164966	0.041062	0.0427116	0.89835	0.058938	2.86681e-09		457	0.208535	0.0172545	0.22579	0.691465	0.0827455	1
458	0.00165194	0.0411469	0.0427988	0.898348	0.0588531	2.86811e-09		458	0.208472	0.0172502	0.225722	0.691528	0.0827498	1
459	0.00165422	0.0412318	0.042886	0.898346	0.0587682	2.86942e-09		459	0.208409	0.0172458	0.225654	0.691591	0.0827542	1
460	0.00165651	0.0413166	0.0429731	0.898343	0.0586834	2.87073e-09		460	0.208345	0.0172415	0.225587	0.691655	0.0827585	1
461	0.0016588	0.0414014	0.0430602	0.898341	0.0585986	2.87205e-09		461	0.208282	0.0172372	0.225519	0.691718	0.0827628	1
462	0.0016611	0.0414862	0.0431473	0.898339	0.0585138	2.87337e-09		462	0.208219	0.0172328	0.225451	0.691781	0.0827672	1
463	0.00166341	0.041571	0.0432344	0.898337	0.058429	2.8747e-09		463	0.208155	0.0172285	0.225384	0.691845	0.0827715	1
464	0.00166572	0.0416557	0.0433214	0.898334	0.0583443	2.87603e-09		464	0.208092	0.0172242	0.225316	0.691908	0.0827758	1
465	0.00166803	0.0417404	0.0434084	0.898332	0.0582596	2.87736e-09		465	0.208029	0.0172198	0.225248	0.691971	0.0827802	1
466	0.00167035	0.041825	0.0434954	0.89833	0.058175	2.87869e-09		466	0.207965	0.0172155	0.225181	0.692035	0.0827845	1
467	0.00167268	0.0419096	0.0435823	0.898327	0.0580904	2.88003e-09		467	0.207902	0.0172112	0.225113	0.692098	0.0827888	1
468	0.00167501	0.0419942	0.0436692	0.898325	0.0580058	2.88138e-09		468	0.207839	0.0172068	0.225046	0.692161	0.0827932	1
469	0.00167735	0.0420788	0.0437561	0.898323	0.0579212	2.88272e-09		469	0.207776	0.0172025	0.224978	0.692224	0.0827975	1
470	0.00167969	0.0421633	0.043843	0.89832	0.0578367	2.88407e-09		470	0.207713	0.0171982	0.224911	0.692287	0.0828018	1
471	0.00168204	0.0422478	0.0439299	0.898318	0.0577522	2.88543e-09		471	0.20765	0.0171938	0.224843	0.69235	0.0828062	1
472	0.00168439	0.0423323	0.0440167	0.898316	0.0576677	2.88679e-09		472	0.207586	0.0171895	0.224776	0.692414	0.0828105	1
473	0.00168675	0.0424167	0.0441035	0.898313	0.0575833	2.88815e-09		473	0.207523	0.0171852	0.224708	0.692477	0.0828148	1
474	0.00168912	0.0425011	0.0441903	0.898311	0.0574989	2.88952e-09		474	0.20746	0.0171808	0.224641	0.69254	0.0828192	1
475	0.00169149	0.0425855	0.044277	0.898309	0.0574145	2.89089e-09		475	0.207397	0.0171765	0.224574	0.692603	0.0828235	1
476	0.00169387	0.0426698	0.0443637	0.898306	0.0573302	2.89226e-09		476	0.207334	0.0171722	0.224506	0.692666	0.0828278	1
477	0.00169625	0.0427542	0.0444504	0.898304	0.0572458	2.89364e-09		477	0.207271	0.0171679	0.224439	0.692729	0.0828321	1
478	0.00169864	0.0428384	0.0445371	0.898301	0.0571616	2.89502e-09		478	0.207208	0.0171636	0.224372	0.692792	0.0828364	1
479	0.00170103	0.0429227	0.0446237	0.898299	0.0570773	2.89641e-09		479	0.207145	0.0171592	0.224304	0.692855	0.0828408	1
480	0.00170343	0.0430069	0.0447103	0.898297	0.0569931	2.8978e-09		480	0.207082	0.0171549	0.224237	0.692918	0.0828451	1
481	0.00170584	0.0430911	0.0447969	0.898294	0.0569089	2.89919e-09		481	0.207019	0.0171506	0.22417	0.692981	0.0828494	1
482	0.00170825	0.0431752	0.0448835	0.898292	0.0568248	2.90059e-09		482	0.206956	0.0171463	0.224102	0.693044	0.0828537	1
483	0.00171066	0.0432593	0.04497	0.898289	0.0567407	2.902e-09		483	0.206893	0.017142	0.224035	0.693107	0.082858	1
484	0.00171309	0.0433434	0.0450565	0.898287	0.0566566	2.9034e-09		484	0.20683	0.0171376	0.223968	0.69317	0.0828624	1
485	0.00171551	0.0434275	0.045143	0.898284	0.0565725	2.90481e-09		485	0.206768	0.0171333	0.223901	0.693232	0.0828667	1
486	0.00171795	0.0435115	0.0452295	0.898282	0.0564885	2.90623e-09		486	0.206705	0.017129	0.223834	0.693295	0.082871	1
487	0.00172039	0.0435955	0.0453159	0.89828	0.0564045	2.90765e-09		487	0.206642	0.0171247	0.223767	0.693358	0.0828753	1
488	0.00172284	0.0436795	0.0454023	0.898277	0.0563205	2.90907e-09		488	0.206579	0.0171204	0.223699	0.693421	0.0828796	1
489	0.00172529	0.0437634	0.0454887	0.898275	0.0562366	2.9105e-09		489	0.206516	0.0171161	0.223632	0.693484	0.0828839	1
490	0.00172775	0.0438473	0.045575	0.898272	0.0561527	2.91193e-09		490	0.206453	0.0171117	0.223565	0.693547	0.0828883	1
491	0.00173021	0.0439311	0.0456613	0.89827	0.0560689	2.91336e-09		491	0.206391	0.0171074	0.223498	0.693609	0.0828926	1
492	0.00173268	0.044015	0.0457476	0.898267	0.055985	2.9148e-09		492	0.206328	0.0171031	0.223431	0.693672	0.0828969	1
493	0.00173516	0.0440988	0.0458339	0.898265	0.0559012	2.91625e-09		493	0.206265	0.0170988	0.223364	0.693735	0.0829012	1
494	0.00173764	0.0441825	0.0459202	0.898262	0.0558175	2.91769e-09		494	0.206203	0.0170945	0.223297	0.693797	0.0829055	1
495	0.00174013	0.0442663	0.0460064	0.89826	0.0557337	2.91915e-09		495	0.20614	0.0170902	0.22323	0.69386	0.0829098	1
496	0.00174262	0.04435	0.0460926	0.898257	0.05565	2.9206e-09		496	0.206077	0.0170859	0.223163	0.693923	0.0829141	1
497	0.00174512	0.0444336	0.0461788	0.898255	0.0555664	2.92206e-09		497	0.206015	0.0170816	0.223096	0.693985	0.0829184	1
498	0.00174763	0.0445173	0.0462649	0.898252	0.0554827	2.92353e-09		498	0.205952	0.0170773	0.223029	0.694048	0.0829227	1
499	0.00175014	0.0446009	0.046351	0.89825	0.0553991	2.925e-09		499	0.205889	0.017073	0.222962	0.694111	0.082927	1
500	0.00175266	0.0446845	0.0464371	0.898247	0.0553155	2.92647e-09		500	0.205827	0.0170687	0.222895	0.694173	0.0829313	1
501	0.00175519	0.044768	0.0465232	0.898245	0.055232	2.92795e-09		501	0.205764	0.0170644	0.222829	0.694236	0.0829356	1
502	0.00175772	0.0448515	0.0466092	0.898242	0.0551485	2.92943e-09		502	0.205702	0.0170601	0.222762	0.694298	0.0829399	1
503	0.00176025	0.044935	0.0466953	0.89824	0.055065	2.93092e-09		503	0.205639	0.0170558	0.222695	0.694361	0.0829442	1
504	0.0017628	0.0450185	0.0467813	0.898237	0.0549815	2.93241e-09		504	0.205577	0.0170515	0.222628	0.694423	0.0829485	1
505	0.00176535	0.0451019	0.0468672	0.898235	0.0548981	2.93391e-09		505	0.205514	0.0170472	0.222561	0.694486	0.0829528	1
506	0.0017679	0.0451853	0.0469532	0.898232	0.0548147	2.93541e-09		506	0.205452	0.0170429	0.222495	0.694548	0.0829571	1
507	0.00177047	0.0452686	0.0470391	0.89823	0.0547314	2.93691e-09		507	0.205389	0.0170386	0.222428	0.694611	0.0829614	1
508	0.00177304	0.0453519	0.047125	0.898227	0.0546481	2.93842e-09		508	0.205327	0.0170343	0.222361	0.694673	0.0829657	1
509	0.00177561	0.0454352	0.0472108	0.898224	0.0545648	2.93994e-09		509	0.205264	0.01703	0.222294	0.694736	0.08297	1
510	0.00177819	0.0455185	0.0472967	0.898222	0.0544815	2.94145e-09		510	0.205202	0.0170257	0.222228	0.694798	0.0829743	1
511	0.00178078	0.0456017	0.0473825	0.898219	0.0543983	2.94298e-09		511	0.20514	0.0170214	0.222161	0.69486	0.0829786	1
512	0.00178337	0.0456849	0.0474683	0.898217	0.0543151	2.94451e-09		512	0.205077	0.0170171	0.222094	0.694923	0.0829829	1
513	0.00178598	0.045768	0.047554	0.898214	0.054232	2.94604e-09		513	0.205015	0.0170128	0.222028	0.694985	0.0829872	1
514	0.00178858	0.0458512	0.0476397	0.898211	0.0541488	2.94757e-09		514	0.204953	0.0170085	0.221961	0.695047	0.0829915	1
515	0.0017912	0.0459343	0.0477255	0.898209	0.0540657	2.94912e-09		515	0.20489	0.0170042	0.221894	0.69511	0.0829958	1
516	0.00179382	0.0460173	0.0478111	0.898206	0.0539827	2.95066e-09		516	0.204828	0.0169999	0.221828	0.695172	0.0830001	1
517	0.00179644	0.0461004	0.0478968	0.898204	0.0538996	2.95221e-09		517	0.204766	0.0169956	0.221761	0.695234	0.0830044	1
518	0.00179908	0.0461833	0.0479824	0.898201	0.0538167	2.95377e-09		518	0.204703	0.0169914	0.221695	0.695297	0.0830086	1
519	0.00180172	0.0462663	0.048068	0.898198	0.0537337	2.95533e-09		519	0.204641	0.0169871	0.221628	0.695359	0.0830129	1
520	0.00180436	0.0463492	0.0481536	0.898196	0.0536508	2.95689e-09		520	0.204579	0.0169828	0.221562	0.695421	0.0830172	1
521	0.00180702	0.0464321	0.0482392	0.898193	0.0535679	2.95846e-09		521	0.204517	0.0169785	0.221495	0.695483	0.0830215	1
522	0.00180968	0.046515	0.0483247	0.89819	0.053485	2.96004e-09		522	0.204455	0.0169742	0.221429	0.695545	0.0830258	1
523	0.00181234	0.0465979	0.0484102	0.898188	0.0534021	2.96161e-09		523	0.204393	0.0169699	0.221362	0.695607	0.0830301	1
524	0.00181502	0.0466807	0.0484957	0.898185	0.0533193	2.9632e-09		524	0.20433	0.0169656	0.221296	0.69567	0.0830344	1
525	0.0018177	0.0467634	0.0485811	0.898182	0.0532366	2.96479e-09		525	0.204268	0.0169614	0.22123	0.695732	0.0830386	1
526	0.00182038	0.0468462	0.0486665	0.89818	0.0531538	2.96638e-09		526	0.204206	0.0169571	0.221163	0.695794	0.0830429	1
527	0.00182308	0.0469289	0.0487519	0.898177	0.0530711	2.96798e-09		527	0.204144	0.0169528	0.221097	0.695856	0.0830472	1
528	0.00182578	0.0470115	0.0488373	0.898174	0.0529885	2.96958e-09		528	0.204082	0.0169485	0.221031	0.695918	0.0830515	1
529	0.00182849	0.0470942	0.0489227	0.898172	0.0529058	2.97119e-09		529	0.20402	0.0169442	0.220964	0.69598	0.0830558	1
530	0.0018312	0.0471768	0.049008	0.898169	0.0528232	2.9728e-09		530	0.203958	0.01694	0.220898	0.696042	0.08306	1
531	0.00183392	0.0472594	0.0490933	0.898166	0.0527406	2.97442e-09		531	0.203896	0.0169357	0.220832	0.696104	0.0830643	1
532	0.00183665	0.0473419	0.0491786	0.898163	0.0526581	2.97605e-09		532	0.203834	0.0169314	0.220766	0.696166	0.0830686	1
533	0.00183938	0.0474244	0.0492638	0.898161	0.0525756	2.97767e-09		533	0.203772	0.0169271	0.220699	0.696228	0.0830729	1
534	0.00184213	0.0475069	0.049349	0.898158	0.0524931	2.97931e-09		534	0.20371	0.0169229	0.220633	0.69629	0.0830771	1
535	0.00184487	0.0475894	0.0494342	0.898155	0.0524106	2.98095e-09		535	0.203648	0.0169186	0.220567	0.696352	0.0830814	1
536	0.00184763	0.0476718	0.0495194	0.898152	0.0523282	2.98259e-09		536	0.203586	0.0169143	0.220501	0.696414	0.0830857	1
537	0.00185039	0.0477542	0.0496045	0.89815	0.0522458	2.98424e-09		537	0.203525	0.01691	0.220435	0.696475	0.08309	1
538	0.00185316	0.0478365	0.0496897	0.898147	0.0521635	2.98589e-09		538	0.203463	0.0169058	0.220368	0.696537	0.0830942	1
539	0.00185594	0.0479188	0.0497748	0.898144	0.0520812	2.98755e-09		539	0.203401	0.0169015	0.220302	0.696599	0.0830985	1
540	0.00185872	0.0480011	0.0498598	0.898141	0.0519989	2.98921e-09		540	0.203339	0.0168972	0.220236	0.696661	0.0831028	1
541	0.00186151	0.0480834	0.0499449	0.898138	0.0519166	2.99088e-09		541	0.203277	0.016893	0.22017	0.696723	0.083107	1
542	0.00186431	0.0481656	0.0500299	0.898136	0.0518344	2.99256e-09		542	0.203215	0.0168887	0.220104	0.696785	0.0831113	1
543	0.00186712	0.0482478	0.0501149	0.898133	0.0517522	2.99424e-09		543	0.203154	0.0168844	0.220038	0.696846	0.0831156	1
544	0.00186993	0.0483299	0.0501998	0.89813	0.0516701	2.99592e-09		544	0.203092	0.0168802	0.219972	0.696908	0.0831198	1
545	0.00187275	0.048412	0.0502848	0.898127	0.051588	2.99761e-09		545	0.20303	0.0168759	0.219906	0.69697	0.0831241	1
546	0.00187558	0.0484941	0.0503697	0.898124	0.0515059	2.99931e-09		546	0.202968	0.0168716	0.21984	0.697032	0.0831284	1
547	0.00187841	0.0485762	0.0504546	0.898122	0.0514238	3.00101e-09		547	0.202907	0.0168674	0.219774	0.697093	0.0831326	1
548	0.00188125	0.0486582	0.0505394	0.898119	0.0513418	3.00271e-09		548	0.202845	0.0168631	0.219708	0.697155	0.0831369	1
549	0.0018841	0.0487402	0.0506243	0.898116	0.0512598	3.00442e-09		549	0.202783	0.0168589	0.219642	0.697217	0.0831411	1
550	0.00188696	0.0488221	0.0507091	0.898113	0.0511779	3.00614e-09		550	0.202722	0.0168546	0.219576	0.697278	0.0831454	1
551	0.00188982	0.0489041	0.0507939	0.89811	0.0510959	3.00786e-09		551	0.20266	0.0168503	0.219511	0.69734	0.0831497	1
552	0.00189269	0.048986	0.0508786	0.898107	0.051014	3.00959e-09		552	0.202599	0.0168461	0.219445	0.697401	0.0831539	1
553	0.00189557	0.0490678	0.0509634	0.898104	0.0509322	3.01132e-09		553	0.202537	0.0168418	0.219379	0.697463	0.0831582	1
554	0.00189846	0.0491496	0.0510481	0.898102	0.0508504	3.01306e-09		554	0.202476	0.0168376	0.219313	0.697524	0.0831624	1
555	0.00190135	0.0492314	0.0511328	0.898099	0.0507686	3.01481e-09		555	0.202414	0.0168333	0.219247	0.697586	0.0831667	1
556	0.00190425	0.0493132	0.0512174	0.898096	0.0506868	3.01656e-09		556	0.202352	0.0168291	0.219181	0.697648	0.0831709	1
557	0.00190716	0.0493949	0.0513021	0.898093	0.0506051	3.01831e-09		557	0.202291	0.0168248	0.219116	0.697709	0.0831752	1
558	0.00191008	0.0494766	0.0513867	0.89809	0.0505234	3.02007e-09		558	0.202229	0.0168205	0.21905	0.697771	0.0831795	1
559	0.001913	0.0495583	0.0514713	0.898087	0.0504417	3.02184e-09		559	0.202168	0.0168163	0.218984	0.697832	0.0831837	1
560	0.00191593	0.0496399	0.0515558	0.898084	0.0503601	3.02361e-09		560	0.202107	0.016812	0.218919	0.697893	0.083188	1
561	0.00191887	0.0497215	0.0516404	0.898081	0.0502785	3.02539e-09		561	0.202045	0.0168078	0.218853	0.697955	0.0831922	1
562	0.00192182	0.049803	0.0517249	0.898078	0.050197	3.02717e-09		562	0.201984	0.0168035	0.218787	0.698016	0.0831965	1
563	0.00192477	0.0498846	0.0518093	0.898075	0.0501154	3.02896e-09		563	0.201922	0.0167993	0.218722	0.698078	0.0832007	1
564	0.00192773	0.0499661	0.0518938	0.898072	0.0500339	3.03076e-09		564	0.201861	0.016795	0.218656	0.698139	0.083205	1
565	0.0019307	0.0500475	0.0519782	0.898069	0.0499525	3.03256e-09		565	0.2018	0.0167908	0.21859	0.6982	0.0832092	1
566	0.00193368	0.050129	0.0520626	0.898066	0.049871	3.03436e-09		566	0.201738	0.0167865	0.218525	0.698262	0.0832135	1
567	0.00193666	0.0502104	0.052147	0.898063	0.0497896	3.03618e-09		567	0.201677	0.0167823	0.218459	0.698323	0.0832177	1
568	0.00193966	0.0502917	0.0522314	0.89806	0.0497083	3.03799e-09		568	0.201616	0.0167781	0.218394	0.698384	0.0832219	1
569	0.00194266	0.0503731	0.0523157	0.898057	0.0496269	3.03982e-09		569	0.201554	0.0167738	0.218328	0.698446	0.0832262	1
570	0.00194567	0.0504543	0.0524	0.898054	0.0495457	3.04165e-09		570	0.201493	0.0167696	0.218263	0.698507	0.0832304	1
571	0.00194869	0.0505356	0.0524843	0.898051	0.0494644	3.04348e-09		571	0.201432	0.0167653	0.218197	0.698568	0.0832347	1
572	0.00195171	0.0506168	0.0525686	0.898048	0.0493832	3.04533e-09		572	0.201371	0.0167611	0.218132	0.698629	0.0832389	1
573	0.00195474	0.050698	0.0526528	0.898045	0.049302	3.04717e-09		573	0.201309	0.0167568	0.218066	0.698691	0.0832432	1
574	0.00195778	0.0507792	0.052737	0.898042	0.0492208	3.04903e-09		574	0.201248	0.0167526	0.218001	0.698752	0.0832474	1
575	0.00196083	0.0508603	0.0528212	0.898039	0.0491397	3.05089e-09		575	0.201187	0.0167484	0.217936	0.698813	0.0832516	1
576	0.00196389	0.0509414	0.0529053	0.898036	0.0490586	3.05275e-09		576	0.201126	0.0167441	0.21787	0.698874	0.0832559	1
577	0.00196696	0.0510225	0.0529894	0.898033	0.0489775	3.05463e-09		577	0.201065	0.0167399	0.217805	0.698935	0.0832601	1
578	0.00197003	0.0511035	0.0530735	0.89803	0.0488965	3.0565e-09		578	0.201004	0.0167357	0.217739	0.698996	0.0832643	1
579	0.00197311	0.0511845	0.0531576	0.898027	0.0488155	3.05839e-09		579	0.200943	0.0167314	0.217674	0.699057	0.0832686	1
580	0.0019762	0.0512655	0.0532417	0.898024	0.0487345	3.06028e-09		580	0.200882	0.0167272	0.217609	0.699118	0.0832728	1
581	0.0019793	0.0513464	0.0533257	0.898021	0.0486536	3.06218e-09		581	0.200821	0.016723	0.217544	0.699179	0.083277	1
582	0.00198241	0.0514273	0.0534097	0.898018	0.0485727	3.06408e-09		582	0.20076	0.0167187	0.217478	0.69924	0.0832813	1
583	0.00198552	0.0515082	0.0534937	0.898014	0.0484918	3.06599e-09		583	0.200699	0.0167145	0.217413	0.699301	0.0832855	1
584	0.00198864	0.051589	0.0535776	0.898011	0.048411	3.0679e-09		584	0.200638	0.0167103	0.217348	0.699362	0.0832897	1
585	0.00199177	0.0516698	0.0536616	0.898008	0.0483302	3.06983e-09		585	0.200577	0.016706	0.217283	0.699423	0.083294	1
586	0.00199491	0.0517506	0.0537455	0.898005	0.0482494	3.07175e-09		586	0.200516	0.0167018	0.217217	0.699484	0.0832982	1
587	0.00199806	0.0518313	0.0538293	0.898002	0.0481687	3.07369e-09		587	0.200455	0.0166976	0.217152	0.699545	0.0833024	1
588	0.00200122	0.051912	0.0539132	0.897999	0.048088	3.07563e-09		588	0.200394	0.0166934	0.217087	0.699606	0.0833066	1
589	0.00200438	0.0519926	0.053997	0.897996	0.0480074	3.07758e-09		589	0.200333	0.0166891	0.217022	0.699667	0.0833109	1
590	0.00200756	0.0520733	0.0540808	0.897992	0.0479267	3.07953e-09		590	0.200272	0.0166849	0.216957	0.699728	0.0833151	1
591	0.00201074	0.0521539	0.0541646	0.897989	0.0478461	3.08149e-09		591	0.200211	0.0166807	0.216892	0.699789	0.0833193	1
592	0.00201393	0.0522344	0.0542483	0.897986	0.0477656	3.08346e-09		592	0.20015	0.0166765	0.216827	0.69985	0.0833235	1
593	0.00201713	0.0523149	0.0543321	0.897983	0.0476851	3.08543e-09		593	0.200089	0.0166722	0.216762	0.699911	0.0833278	1
594	0.00202034	0.0523954	0.0544158	0.89798	0.0476046	3.08741e-09		594	0.200029	0.016668	0.216697	0.699971	0.083332	1
595	0.00202355	0.0524759	0.0544994	0.897976	0.0475241	3.0894e-09		595	0.199968	0.0166638	0.216632	0.700032	0.0833362	1
596	0.00202678	0.0525563	0.0545831	0.897973	0.0474437	3.09139e-09		596	0.199907	0.0166596	0.216567	0.700093	0.0833404	1
597	0.00203001	0.0526367	0.0546667	0.89797	0.0473633	3.09339e-09		597	0.199846	0.0166553	0.216502	0.700154	0.0833447	1
598	0.00203326	0.0527171	0.0547503	0.897967	0.0472829	3.0954e-09		598	0.199786	0.0166511	0.216437	0.700214	0.0833489	1
599	0.00203651	0.0527974	0.0548339	0.897963	0.0472026	3.09741e-09		599	0.199725	0.0166469	0.216372	0.700275	0.0833531	1
600	0.00203977	0.0528777	0.0549174	0.89796	0.0471223	3.09944e-09		600	0.199664	0.0166427	0.216307	0.700336	0.0833573	1
601	0.00204304	0.0529579	0.055001	0.897957	0.0470421	3.10146e-09		601	0.199604	0.0166385	0.216242	0.700396	0.0833615	1
602	0.00204632	0.0530382	0.0550845	0.897954	0.0469618	3.1035e-09		602	0.199543	0.0166343	0.216177	0.700457	0.0833657	1
603	0.00204961	0.0531183	0.0551679	0.89795	0.0468817	3.10554e-09		603	0.199482	0.01663	0.216112	0.700518	0.08337	1
604	0.0020529	0.0531985	0.0552514	0.897947	0.0468015	3.10759e-09		604	0.199422	0.0166258	0.216047	0.700578	0.0833742	1
605	0.00205621	0.0532786	0.0553348	0.897944	0.0467214	3.10964e-09		605	0.199361	0.0166216	0.215983	0.700639	0.0833784	1
606	0.00205952	0.0533587	0.0554182	0.89794	0.0466413	3.1117e-09		606	0.1993	0.0166174	0.215918	0.7007	0.0833826	1
607	0.00206285	0.0534388	0.0555016	0.897937	0.0465612	3.11377e-09		607	0.19924	0.0166132	0.215853	0.70076	0.0833868	1
608	0.00206618	0.0535188	0.0555849	0.897934	0.0464812	3.11585e-09		608	0.199179	0.016609	0.215788	0.700821	0.083391	1
609	0.00206952	0.0535988	0.0556683	0.89793	0.0464012	3.11793e-09		609	0.199119	0.0166048	0.215724	0.700881	0.0833952	1
610	0.00207287	0.0536787	0.0557516	0.897927	0.0463213	3.12002e-09		610	0.199058	0.0166006	0.215659	0.700942	0.0833994	1
611	0.00207623	0.0537586	0.0558348	0.897924	0.0462414	3.12212e-09		611	0.198998	0.0165964	0.215594	0.701002	0.0834036	1
612	0.0020796	0.0538385	0.0559181	0.89792	0.0461615	3.12422e-09		612	0.198937	0.0165922	0.215529	0.701063	0.0834078	1
613	0.00208298	0.0539183	0.0560013	0.897917	0.0460817	3.12634e-09		613	0.198877	0.016588	0.215465	0.701123	0.083412	1
614	0.00208637	0.0539982	0.0560845	0.897914	0.0460018	3.12846e-09		614	0.198816	0.0165837	0.2154	0.701184	0.0834163	1
615	0.00208976	0.0540779	0.0561677	0.89791	0.0459221	3.13058e-09		615	0.198756	0.0165795	0.215336	0.701244	0.0834205	1
616	0.00209317	0.0541577	0.0562508	0.897907	0.0458423	3.13272e-09		616	0.198696	0.0165753	0.215271	0.701304	0.0834247	1
617	0.00209659	0.0542374	0.056334	0.897903	0.0457626	3.13486e-09		617	0.198635	0.0165711	0.215206	0.701365	0.0834289	1
618	0.00210001	0.0543171	0.0564171	0.8979	0.0456829	3.13701e-09		618	0.198575	0.0165669	0.215142	0.701425	0.0834331	1
619	0.00210345	0.0543967	0.0565001	0.897897	0.0456033	3.13916e-09		619	0.198515	0.0165627	0.215077	0.701485	0.0834373	1
620	0.00210689	0.0544763	0.0565832	0.897893	0.0455237	3.14132e-09		620	0.198454	0.0165585	0.215013	0.701546	0.0834415	1
621	0.00211035	0.0545559	0.0566662	0.89789	0.0454441	3.1435e-09		621	0.198394	0.0165543	0.214948	0.701606	0.0834457	1
622	0.00211381	0.0546354	0.0567492	0.897886	0.0453646	3.14567e-09		622	0.198334	0.0165501	0.214884	0.701666	0.0834499	1
623	0.00211729	0.0547149	0.0568322	0.897883	0.0452851	3.14786e-09		623	0.198273	0.0165459	0.214819	0.701727	0.0834541	1
624	0.00212077	0.0547944	0.0569151	0.897879	0.0452056	3.15005e-09		624	0.198213	0.0165417	0.214755	0.701787	0.0834583	1
625	0.00212426	0.0548738	0.0569981	0.897876	0.0451262	3.15226e-09		625	0.198153	0.0165376	0.21469	0.701847	0.0834624	1
626	0.00212777	0.0549532	0.057081	0.897872	0.0450468	3.15447e-09		626	0.198093	0.0165334	0.214626	0.701907	0.0834666	1
627	0.00213128	0.0550326	0.0571638	0.897869	0.0449674	3.15668e-09		627	0.198032	0.0165292	0.214562	0.701968	0.0834708	1
628	0.0021348	0.0551119	0.0572467	0.897865	0.0448881	3.15891e-09		628	0.197972	0.016525	0.214497	0.702028	0.083475	1
629	0.00213833	0.0551912	0.0573295	0.897862	0.0448088	3.16114e-09		629	0.197912	0.0165208	0.214433	0.702088	0.0834792	1
630	0.00214188	0.0552704	0.0574123	0.897858	0.0447296	3.16338e-09		630	0.197852	0.0165166	0.214369	0.702148	0.0834834	1
631	0.00214543	0.0553497	0.0574951	0.897855	0.0446503	3.16563e-09		631	0.197792	0.0165124	0.214304	0.702208	0.0834876	1
632	0.00214899	0.0554289	0.0575778	0.897851	0.0445711	3.16788e-09		632	0.197732	0.0165082	0.21424	0.702268	0.0834918	1
633	0.00215256	0.055508	0.0576606	0.897847	0.044492	3.17015e-09		633	0.197672	0.016504	0.214176	0.702328	0.083496	1
634	0.00215615	0.0555871	0.0577433	0.897844	0.0444129	3.17242e-09		634	0.197612	0.0164998	0.214111	0.702388	0.0835002	1
635	0.00215974	0.0556662	0.057826	0.89784	0.0443338	3.1747e-09		635	0.197552	0.0164957	0.214047	0.702448	0.0835043	1
636	0.00216334	0.0557453	0.0579086	0.897837	0.0442547	3.17699e-09		636	0.197492	0.0164915	0.213983	0.702508	0.0835085	1
637	0.00216696	0.0558243	0.0579912	0.897833	0.0441757	3.17929e-09		637	0.197432	0.0164873	0.213919	0.702568	0.0835127	1
638	0.00217058	0.0559033	0.0580738	0.897829	0.0440967	3.18159e-09		638	0.197372	0.0164831	0.213855	0.702628	0.0835169	1
639	0.00217421	0.0559822	0.0581564	0.897826	0.0440178	3.1839e-09		639	0.197312	0.0164789	0.21379	0.702688	0.0835211	1
640	0.00217786	0.0560611	0.058239	0.897822	0.0439389	3.18623e-09		640	0.197252	0.0164747	0.213726	0.702748	0.0835253	1
641	0.00218151	0.05614	0.0583215	0.897818	0.04386	3.18856e-09		641	0.197192	0.0164706	0.213662	0.702808	0.0835294	1
642	0.00218517	0.0562188	0.058404	0.897815	0.0437812	3.19089e-09		642	0.197132	0.0164664	0.213598	0.702868	0.0835336	1
643	0.00218885	0.0562976	0.0584865	0.897811	0.0437024	3.19324e-09		643	0.197072	0.0164622	0.213534	0.702928	0.0835378	1
644	0.00219254	0.0563764	0.0585689	0.897807	0.0436236	3.19559e-09		644	0.197012	0.016458	0.21347	0.702988	0.083542	1
645	0.00219623	0.0564551	0.0586514	0.897804	0.0435449	3.19796e-09		645	0.196952	0.0164538	0.213406	0.703048	0.0835462	1
646	0.00219994	0.0565338	0.0587338	0.8978	0.0434662	3.20033e-09		646	0.196892	0.0164497	0.213342	0.703108	0.0835503	1
647	0.00220366	0.0566125	0.0588161	0.897796	0.0433875	3.20271e-09		647	0.196832	0.0164455	0.213278	0.703168	0.0835545	1
648	0.00220738	0.0566911	0.0588985	0.897793	0.0433089	3.2051e-09		648	0.196773	0.0164413	0.213214	0.703227	0.0835587	1
649	0.00221112	0.0567697	0.0589808	0.897789	0.0432303	3.2075e-09		649	0.196713	0.0164371	0.21315	0.703287	0.0835629	1
650	0.00221487	0.0568483	0.0590631	0.897785	0.0431517	3.2099e-09		650	0.196653	0.016433	0.213086	0.703347	0.083567	1
651	0.00221863	0.0569268	0.0591454	0.897781	0.0430732	3.21232e-09		651	0.196593	0.0164288	0.213022	0.703407	0.0835712	1
652	0.0022224	0.0570053	0.0592277	0.897778	0.0429947	3.21474e-09		652	0.196534	0.0164246	0.212958	0.703466	0.0835754	1
653	0.00222618	0.0570837	0.0593099	0.897774	0.0429163	3.21717e-09		653	0.196474	0.0164204	0.212894	0.703526	0.0835796	1
654	0.00222998	0.0571621	0.0593921	0.89777	0.0428379	3.21961e-09		654	0.196414	0.0164163	0.21283	0.703586	0.0835837	1
655	0.00223378	0.0572405	0.0594743	0.897766	0.0427595	3.22206e-09		655	0.196354	0.0164121	0.212767	0.703646	0.0835879	1
656	0.0022376	0.0573189	0.0595565	0.897762	0.0426811	3.22452e-09		656	0.196295	0.0164079	0.212703	0.703705	0.0835921	1
657	0.00224142	0.0573972	0.0596386	0.897759	0.0426028	3.22699e-09		657	0.196235	0.0164038	0.212639	0.703765	0.0835962	1
658	0.00224526	0.0574754	0.0597207	0.897755	0.0425246	3.22947e-09		658	0.196176	0.0163996	0.212575	0.703824	0.0836004	1
659	0.00224911	0.0575537	0.0598028	0.897751	0.0424463	3.23195e-09		659	0.196116	0.0163954	0.212511	0.703884	0.0836046	1
660	0.00225297	0.0576319	0.0598848	0.897747	0.0423681	3.23445e-09		660	0.196056	0.0163913	0.212448	0.703944	0.0836087	1
661	0.00225684	0.05771	0.0599669	0.897743	0.04229	3.23695e-09		661	0.195997	0.0163871	0.212384	0.704003	0.0836129	1
662	0.00226072	0.0577882	0.0600489	0.897739	0.0422118	3.23947e-09		662	0.195937	0.0163829	0.21232	0.704063	0.0836171	1
663	0.00226461	0.0578663	0.0601309	0.897735	0.0421337	3.24199e-09		663	0.195878	0.0163788	0.212256	0.704122	0.0836212	1
664	0.00226851	0.0579443	0.0602128	0.897731	0.0420557	3.24452e-09		664	0.195818	0.0163746	0.212193	0.704182	0.0836254	1
665	0.00227243	0.0580223	0.0602948	0.897728	0.0419777	3.24707e-09		665	0.195759	0.0163705	0.212129	0.704241	0.0836295	1
666	0.00227636	0.0581003	0.0603767	0.897724	0.0418997	3.24962e-09		666	0.195699	0.0163663	0.212065	0.704301	0.0836337	1
667	0.0022803	0.0581783	0.0604586	0.89772	0.0418217	3.25218e-09		667	0.19564	0.0163621	0.212002	0.70436	0.0836379	1
668	0.00228425	0.0582562	0.0605404	0.897716	0.0417438	3.25475e-09		668	0.19558	0.016358	0.211938	0.70442	0.083642	1
669	0.00228821	0.0583341	0.0606223	0.897712	0.0416659	3.25733e-09		669	0.195521	0.0163538	0.211875	0.704479	0.0836462	1
670	0.00229218	0.0584119	0.0607041	0.897708	0.0415881	3.25992e-09		670	0.195461	0.0163497	0.211811	0.704539	0.0836503	1
671	0.00229617	0.0584897	0.0607859	0.897704	0.0415103	3.26252e-09		671	0.195402	0.0163455	0.211748	0.704598	0.0836545	1
672	0.00230016	0.0585675	0.0608676	0.8977	0.0414325	3.26513e-09		672	0.195343	0.0163414	0.211684	0.704657	0.0836586	1
673	0.00230417	0.0586452	0.0609494	0.897696	0.0413548	3.26775e-09		673	0.195283	0.0163372	0.211621	0.704717	0.0836628	1
674	0.00230819	0.0587229	0.0610311	0.897692	0.0412771	3.27037e-09		674	0.195224	0.0163331	0.211557	0.704776	0.0836669	1
675	0.00231222	0.0588006	0.0611128	0.897688	0.0411994	3.27301e-09		675	0.195165	0.0163289	0.211494	0.704835	0.0836711	1
676	0.00231627	0.0588782	0.0611944	0.897684	0.0411218	3.27566e-09		676	0.195105	0.0163247	0.21143	0.704895	0.0836753	1
677	0.00232032	0.0589558	0.0612761	0.89768	0.0410442	3.27832e-09		677	0.195046	0.0163206	0.211367	0.704954	0.0836794	1
678	0.00232439	0.0590333	0.0613577	0.897676	0.0409667	3.28099e-09		678	0.194987	0.0163164	0.211303	0.705013	0.0836836	1
679	0.00232847	0.0591108	0.0614393	0.897672	0.0408892	3.28367e-09		679	0.194928	0.0163123	0.21124	0.705072	0.0836877	1
680	0.00233257	0.0591883	0.0615209	0.897667	0.0408117	3.28635e-09		680	0.194868	0.0163082	0.211177	0.705132	0.0836918	1
681	0.00233667	0.0592657	0.0616024	0.897663	0.0407343	3.28905e-09		681	0.194809	0.016304	0.211113	0.705191	0.083696	1
682	0.00234079	0.0593431	0.0616839	0.897659	0.0406569	3.29176e-09		682	0.19475	0.0162999	0.21105	0.70525	0.0837001	1
683	0.00234492	0.0594205	0.0617654	0.897655	0.0405795	3.29448e-09		683	0.194691	0.0162957	0.210987	0.705309	0.0837043	1
684	0.00234906	0.0594978	0.0618469	0.897651	0.0405022	3.29721e-09		684	0.194632	0.0162916	0.210923	0.705368	0.0837084	1
685	0.00235321	0.0595751	0.0619283	0.897647	0.0404249	3.29995e-09		685	0.194573	0.0162874	0.21086	0.705427	0.0837126	1
686	0.00235738	0.0596524	0.0620098	0.897643	0.0403476	3.3027e-09		686	0.194513	0.0162833	0.210797	0.705487	0.0837167	1
687	0.00236155	0.0597296	0.0620912	0.897638	0.0402704	3.30546e-09		687	0.194454	0.0162791	0.210733	0.705546	0.0837209	1
688	0.00236575	0.0598068	0.0621725	0.897634	0.0401932	3.30824e-09		688	0.194395	0.016275	0.21067	0.705605	0.083725	1
689	0.00236995	0.0598839	0.0622539	0.89763	0.0401161	3.31102e-09		689	0.194336	0.0162709	0.210607	0.705664	0.0837291	1
690	0.00237417	0.059961	0.0623352	0.897626	0.040039	3.31381e-09		690	0.194277	0.0162667	0.210544	0.705723	0.0837333	1
691	0.00237839	0.0600381	0.0624165	0.897622	0.0399619	3.31661e-09		691	0.194218	0.0162626	0.210481	0.705782	0.0837374	1
692	0.00238264	0.0601151	0.0624978	0.897617	0.0398849	3.31943e-09		692	0.194159	0.0162584	0.210418	0.705841	0.0837416	1
693	0.00238689	0.0601921	0.062579	0.897613	0.0398079	3.32226e-09		693	0.1941	0.0162543	0.210354	0.7059	0.0837457	1
694	0.00239116	0.0602691	0.0626603	0.897609	0.0397309	3.32509e-09		694	0.194041	0.0162502	0.210291	0.705959	0.0837498	1
695	0.00239544	0.060346	0.0627415	0.897605	0.039654	3.32794e-09		695	0.193982	0.016246	0.210228	0.706018	0.083754	1
696	0.00239973	0.0604229	0.0628226	0.8976	0.0395771	3.3308e-09		696	0.193923	0.0162419	0.210165	0.706077	0.0837581	1
697	0.00240404	0.0604997	0.0629038	0.897596	0.0395003	3.33367e-09		697	0.193864	0.0162378	0.210102	0.706136	0.0837622	1
698	0.00240836	0.0605766	0.0629849	0.897592	0.0394234	3.33655e-09		698	0.193805	0.0162336	0.210039	0.706195	0.0837664	1
699	0.00241269	0.0606533	0.063066	0.897587	0.0393467	3.33944e-09		699	0.193747	0.0162295	0.209976	0.706253	0.0837705	1
700	0.00241703	0.0607301	0.0631471	0.897583	0.0392699	3.34234e-09		700	0.193688	0.0162254	0.209913	0.706312	0.0837746	1
701	0.00242139	0.0608068	0.0632282	0.897579	0.0391932	3.34526e-09		701	0.193629	0.0162212	0.20985	0.706371	0.0837788	1
702	0.00242576	0.0608834	0.0633092	0.897574	0.0391166	3.34818e-09		702	0.19357	0.0162171	0.209787	0.70643	0.0837829	1
703	0.00243015	0.06096	0.0633902	0.89757	0.03904	3.35112e-09		703	0.193511	0.016213	0.209724	0.706489	0.083787	1
704	0.00243455	0.0610366	0.0634712	0.897565	0.0389634	3.35407e-09		704	0.193452	0.0162089	0.209661	0.706548	0.0837911	1
705	0.00243896	0.0611132	0.0635521	0.897561	0.0388868	3.35703e-09		705	0.193394	0.0162047	0.209598	0.706606	0.0837953	1
706	0.00244338	0.0611897	0.0636331	0.897557	0.0388103	3.36e-09		706	0.193335	0.0162006	0.209536	0.706665	0.0837994	1
707	0.00244782	0.0612662	0.063714	0.897552	0.0387338	3.36299e-09		707	0.193276	0.0161965	0.209473	0.706724	0.0838035	1
708	0.00245227	0.0613426	0.0637949	0.897548	0.0386574	3.36598e-09		708	0.193217	0.0161924	0.20941	0.706783	0.0838076	1
709	0.00245674	0.061419	0.0638757	0.897543	0.038581	3.36899e-09		709	0.193159	0.0161882	0.209347	0.706841	0.0838118	1
710	0.00246122	0.0614953	0.0639566	0.897539	0.0385047	3.37201e-09		710	0.1931	0.0161841	0.209284	0.7069	0.0838159	1
711	0.00246571	0.0615717	0.0640374	0.897534	0.0384283	3.37504e-09		711	0.193041	0.01618	0.209221	0.706959	0.08382	1
712	0.00247022	0.0616479	0.0641182	0.89753	0.0383521	3.37809e-09		712	0.192983	0.0161759	0.209159	0.707017	0.0838241	1
713	0.00247474	0.0617242	0.0641989	0.897525	0.0382758	3.38114e-09		713	0.192924	0.0161718	0.209096	0.707076	0.0838282	1
714	0.00247928	0.0618004	0.0642797	0.897521	0.0381996	3.38421e-09		714	0.192866	0.0161676	0.209033	0.707134	0.0838324	1
715	0.00248383	0.0618766	0.0643604	0.897516	0.0381234	3.38729e-09		715	0.192807	0.0161635	0.20897	0.707193	0.0838365	1
716	0.00248839	0.0619527	0.0644411	0.897512	0.0380473	3.39039e-09		716	0.192748	0.0161594	0.208908	0.707252	0.0838406	1
717	0.00249297	0.0620288	0.0645217	0.897507	0.0379712	3.39349e-09		717	0.19269	0.0161553	0.208845	0.70731	0.0838447	1
718	0.00249756	0.0621048	0.0646024	0.897502	0.0378952	3.39661e-09		718	0.192631	0.0161512	0.208782	0.707369	0.0838488	1
719	0.00250216	0.0621808	0.064683	0.897498	0.0378192	3.39974e-09		719	0.192573	0.0161471	0.20872	0.707427	0.0838529	1
720	0.00250678	0.0622568	0.0647636	0.897493	0.0377432	3.40288e-09		720	0.192514	0.0161429	0.208657	0.707486	0.0838571	1
721	0.00251142	0.0623328	0.0648442	0.897489	0.0376672	3.40604e-09		721	0.192456	0.0161388	0.208595	0.707544	0.0838612	1
722	0.00251607	0.0624087	0.0649247	0.897484	0.0375913	3.4092e-09		722	0.192397	0.0161347	0.208532	0.707603	0.0838653	1
723	0.00252073	0.0624845	0.0650052	0.897479	0.0375155	3.41239e-09		723	0.192339	0.0161306	0.208469	0.707661	0.0838694	1
724	0.00252541	0.0625603	0.0650857	0.897475	0.0374397	3.41558e-09		724	0.19228	0.0161265	0.208407	0.70772	0.0838735	1
725	0.0025301	0.0626361	0.0651662	0.89747	0.0373639	3.41879e-09		725	0.192222	0.0161224	0.208344	0.707778	0.0838776	1
726	0.00253481	0.0627119	0.0652467	0.897465	0.0372881	3.42201e-09		726	0.192164	0.0161183	0.208282	0.707836	0.0838817	1
727	0.00253953	0.0627876	0.0653271	0.89746	0.0372124	3.42524e-09		727	0.192105	0.0161142	0.208219	0.707895	0.0838858	1
728	0.00254426	0.0628632	0.0654075	0.897456	0.0371368	3.42848e-09		728	0.192047	0.0161101	0.208157	0.707953	0.0838899	1
729	0.00254901	0.0629389	0.0654879	0.897451	0.0370611	3.43174e-09		729	0.191989	0.016106	0.208095	0.708011	0.083894	1
730	0.00255378	0.0630144	0.0655682	0.897446	0.0369856	3.43502e-09		730	0.19193	0.0161019	0.208032	0.70807	0.0838981	1
731	0.00255856	0.06309	0.0656486	0.897441	0.03691	3.4383e-09		731	0.191872	0.0160978	0.20797	0.708128	0.0839022	1
732	0.00256336	0.0631655	0.0657289	0.897437	0.0368345	3.4416e-09		732	0.191814	0.0160937	0.207907	0.708186	0.0839063	1
733	0.00256817	0.063241	0.0658091	0.897432	0.036759	3.44492e-09		733	0.191755	0.0160896	0.207845	0.708245	0.0839104	1
734	0.002573	0.0633164	0.0658894	0.897427	0.0366836	3.44824e-09		734	0.191697	0.0160855	0.207783	0.708303	0.0839145	1
735	0.00257784	0.0633918	0.0659696	0.897422	0.0366082	3.45158e-09		735	0.191639	0.0160814	0.20772	0.708361	0.0839186	1
736	0.00258269	0.0634671	0.0660498	0.897417	0.0365329	3.45494e-09		736	0.191581	0.0160773	0.207658	0.708419	0.0839227	1
737	0.00258757	0.0635425	0.06613	0.897412	0.0364575	3.45831e-09		737	0.191522	0.0160732	0.207596	0.708478	0.0839268	1
738	0.00259245	0.0636177	0.0662102	0.897408	0.0363823	3.46169e-09		738	0.191464	0.0160691	0.207533	0.708536	0.0839309	1
739	0.00259736	0.063693	0.0662903	0.897403	0.036307	3.46509e-09		739	0.191406	0.016065	0.207471	0.708594	0.083935	1
740	0.00260228	0.0637682	0.0663704	0.897398	0.0362318	3.4685e-09		740	0.191348	0.0160609	0.207409	0.708652	0.0839391	1
741	0.00260721	0.0638433	0.0664505	0.897393	0.0361567	3.47192e-09		741	0.19129	0.0160568	0.207347	0.70871	0.0839432	1
742	0.00261216	0.0639184	0.0665306	0.897388	0.0360816	3.47536e-09		742	0.191232	0.0160527	0.207284	0.708768	0.0839473	1
743	0.00261713	0.0639935	0.0666106	0.897383	0.0360065	3.47881e-09		743	0.191174	0.0160486	0.207222	0.708826	0.0839514	1
744	0.00262211	0.0640685	0.0666906	0.897378	0.0359315	3.48228e-09		744	0.191116	0.0160445	0.20716	0.708884	0.0839555	1
745	0.0026271	0.0641435	0.0667706	0.897373	0.0358565	3.48576e-09		745	0.191058	0.0160404	0.207098	0.708942	0.0839596	1
746	0.00263212	0.0642185	0.0668506	0.897368	0.0357815	3.48926e-09		746	0.190999	0.0160363	0.207036	0.709001	0.0839637	1
747	0.00263715	0.0642934	0.0669306	0.897363	0.0357066	3.49277e-09		747	0.190941	0.0160322	0.206974	0.709059	0.0839678	1
748	0.00264219	0.0643683	0.0670105	0.897358	0.0356317	3.4963e-09		748	0.190883	0.0160281	0.206912	0.709117	0.0839719	1
749	0.00264725	0.0644431	0.0670904	0.897353	0.0355569	3.49984e-09		749	0.190825	0.016024	0.206849	0.709175	0.083976	1
750	0.00265233	0.0645179	0.0671702	0.897348	0.0354821	3.50339e-09		750	0.190767	0.0160199	0.206787	0.709233	0.0839801	1
751	0.00265743	0.0645927	0.0672501	0.897343	0.0354073	3.50697e-09		751	0.19071	0.0160159	0.206725	0.70929	0.0839841	1
752	0.00266254	0.0646674	0.0673299	0.897337	0.0353326	3.51055e-09		752	0.190652	0.0160118	0.206663	0.709348	0.0839882	1
753	0.00266766	0.0647421	0.0674097	0.897332	0.0352579	3.51415e-09		753	0.190594	0.0160077	0.206601	0.709406	0.0839923	1
754	0.00267281	0.0648167	0.0674895	0.897327	0.0351833	3.51777e-09		754	0.190536	0.0160036	0.206539	0.709464	0.0839964	1
755	0.00267797	0.0648913	0.0675693	0.897322	0.0351087	3.5214e-09		755	0.190478	0.0159995	0.206477	0.709522	0.0840005	1
756	0.00268315	0.0649658	0.067649	0.897317	0.0350342	3.52505e-09		756	0.19042	0.0159954	0.206416	0.70958	0.0840046	1
757	0.00268834	0.0650403	0.0677287	0.897312	0.0349597	3.52871e-09		757	0.190362	0.0159914	0.206354	0.709638	0.0840086	1
758	0.00269355	0.0651148	0.0678084	0.897306	0.0348852	3.53239e-09		758	0.190304	0.0159873	0.206292	0.709696	0.0840127	1
759	0.00269878	0.0651892	0.067888	0.897301	0.0348108	3.53609e-09		759	0.190247	0.0159832	0.20623	0.709753	0.0840168	1
760	0.00270402	0.0652636	0.0679677	0.897296	0.0347364	3.5398e-09		760	0.190189	0.0159791	0.206168	0.709811	0.0840209	1
761	0.00270928	0.065338	0.0680473	0.897291	0.034662	3.54353e-09		761	0.190131	0.015975	0.206106	0.709869	0.084025	1
762	0.00271456	0.0654123	0.0681269	0.897285	0.0345877	3.54727e-09		762	0.190073	0.015971	0.206044	0.709927	0.084029	1
763	0.00271986	0.0654866	0.0682064	0.89728	0.0345134	3.55103e-09		763	0.190016	0.0159669	0.205982	0.709984	0.0840331	1
764	0.00272517	0.0655608	0.068286	0.897275	0.0344392	3.5548e-09		764	0.189958	0.0159628	0.205921	0.710042	0.0840372	1
765	0.0027305	0.065635	0.0683655	0.89727	0.034365	3.55859e-09		765	0.1899	0.0159587	0.205859	0.7101	0.0840413	1
766	0.00273585	0.0657091	0.068445	0.897264	0.0342909	3.5624e-09		766	0.189842	0.0159547	0.205797	0.710158	0.0840453	1
767	0.00274121	0.0657832	0.0685244	0.897259	0.0342168	3.56623e-09		767	0.189785	0.0159506	0.205735	0.710215	0.0840494	1
768	0.00274659	0.0658573	0.0686039	0.897253	0.0341427	3.57007e-09		768	0.189727	0.0159465	0.205674	0.710273	0.0840535	1
769	0.00275199	0.0659313	0.0686833	0.897248	0.0340687	3.57392e-09		769	0.189669	0.0159424	0.205612	0.710331	0.0840576	1
770	0.00275741	0.0660053	0.0687627	0.897243	0.0339947	3.5778e-09		770	0.189612	0.0159384	0.20555	0.710388	0.0840616	1
771	0.00276285	0.0660792	0.0688421	0.897237	0.0339208	3.58169e-09		771	0.189554	0.0159343	0.205489	0.710446	0.0840657	1
772	0.0027683	0.0661531	0.0689214	0.897232	0.0338469	3.5856e-09		772	0.189497	0.0159302	0.205427	0.710503	0.0840698	1
773	0.00277377	0.066227	0.0690007	0.897226	0.033773	3.58953e-09		773	0.189439	0.0159262	0.205365	0.710561	0.0840738	1
774	0.00277926	0.0663008	0.06908	0.897221	0.0336992	3.59347e-09		774	0.189382	0.0159221	0.205304	0.710618	0.0840779	1
775	0.00278477	0.0663745	0.0691593	0.897215	0.0336255	3.59743e-09		775	0.189324	0.015918	0.205242	0.710676	0.084082	1
776	0.00279029	0.0664483	0.0692386	0.89721	0.0335517	3.60141e-09		776	0.189267	0.015914	0.205181	0.710733	0.084086	1
777	0.00279584	0.0665219	0.0693178	0.897204	0.0334781	3.6054e-09		777	0.189209	0.0159099	0.205119	0.710791	0.0840901	1
778	0.0028014	0.0665956	0.069397	0.897199	0.0334044	3.60942e-09		778	0.189152	0.0159058	0.205057	0.710848	0.0840942	1
779	0.00280698	0.0666692	0.0694762	0.897193	0.0333308	3.61345e-09		779	0.189094	0.0159018	0.204996	0.710906	0.0840982	1
780	0.00281258	0.0667427	0.0695553	0.897187	0.0332573	3.61749e-09		780	0.189037	0.0158977	0.204934	0.710963	0.0841023	1
781	0.0028182	0.0668163	0.0696345	0.897182	0.0331837	3.62156e-09		781	0.188979	0.0158937	0.204873	0.711021	0.0841063	1
782	0.00282383	0.0668897	0.0697136	0.897176	0.0331103	3.62565e-09		782	0.188922	0.0158896	0.204811	0.711078	0.0841104	1
783	0.00282949	0.0669632	0.0697927	0.897171	0.0330368	3.62975e-09		783	0.188865	0.0158855	0.20475	0.711135	0.0841145	1
784	0.00283516	0.0670365	0.0698717	0.897165	0.0329635	3.63387e-09		784	0.188807	0.0158815	0.204689	0.711193	0.0841185	1
785	0.00284086	0.0671099	0.0699508	0.897159	0.0328901	3.63801e-09		785	0.18875	0.0158774	0.204627	0.71125	0.0841226	1
786	0.00284657	0.0671832	0.0700298	0.897153	0.0328168	3.64217e-09		786	0.188692	0.0158734	0.204566	0.711308	0.0841266	1
787	0.0028523	0.0672565	0.0701088	0.897148	0.0327435	3.64635e-09		787	0.188635	0.0158693	0.204504	0.711365	0.0841307	1
788	0.00285805	0.0673297	0.0701877	0.897142	0.0326703	3.65054e-09		788	0.188578	0.0158652	0.204443	0.711422	0.0841348	1
789	0.00286382	0.0674028	0.0702667	0.897136	0.0325972	3.65476e-09		789	0.188521	0.0158612	0.204382	0.711479	0.0841388	1
790	0.00286961	0.067476	0.0703456	0.89713	0.032524	3.65899e-09		790	0.188463	0.0158571	0.20432	0.711537	0.0841429	1
791	0.00287542	0.0675491	0.0704245	0.897125	0.0324509	3.66324e-09		791	0.188406	0.0158531	0.204259	0.711594	0.0841469	1
792	0.00288124	0.0676221	0.0705034	0.897119	0.0323779	3.66752e-09		792	0.188349	0.015849	0.204198	0.711651	0.084151	1
793	0.00288709	0.0676951	0.0705822	0.897113	0.0323049	3.67181e-09		793	0.188292	0.015845	0.204137	0.711708	0.084155	1
794	0.00289296	0.0677681	0.070661	0.897107	0.0322319	3.67612e-09		794	0.188234	0.0158409	0.204075	0.711766	0.0841591	1
795	0.00289884	0.067841	0.0707398	0.897101	0.032159	3.68045e-09		795	0.188177	0.0158369	0.204014	0.711823	0.0841631	1
796	0.00290475	0.0679139	0.0708186	0.897095	0.0320861	3.6848e-09		796	0.18812	0.0158328	0.203953	0.71188	0.0841672	1
797	0.00291068	0.0679867	0.0708974	0.897089	0.0320133	3.68917e-09		797	0.188063	0.0158288	0.203892	0.711937	0.0841712	1
798	0.00291662	0.0680595	0.0709761	0.897083	0.0319405	3.69356e-09		798	0.188006	0.0158247	0.203831	0.711994	0.0841753	1
799	0.00292259	0.0681322	0.0710548	0.897077	0.0318678	3.69797e-09		799	0.187949	0.0158207	0.203769	0.712051	0.0841793	1
800	0.00292858	0.0682049	0.0711335	0.897071	0.0317951	3.7024e-09		800	0.187892	0.0158166	0.203708	0.712108	0.0841834	1
801	0.00293459	0.0682776	0.0712121	0.897065	0.0317224	3.70685e-09		801	0.187835	0.0158126	0.203647	0.712165	0.0841874	1
802	0.00294061	0.0683502	0.0712908	0.897059	0.0316498	3.71132e-09		802	0.187778	0.0158086	0.203586	0.712222	0.0841914	1
803	0.00294666	0.0684227	0.0713694	0.897053	0.0315773	3.71582e-09		803	0.187721	0.0158045	0.203525	0.712279	0.0841955	1
804	0.00295273	0.0684953	0.071448	0.897047	0.0315047	3.72033e-09		804	0.187663	0.0158005	0.203464	0.712337	0.0841995	1
805	0.00295882	0.0685677	0.0715266	0.897041	0.0314323	3.72486e-09		805	0.187607	0.0157964	0.203403	0.712393	0.0842036	1
806	0.00296493	0.0686402	0.0716051	0.897035	0.0313598	3.72942e-09		806	0.18755	0.0157924	0.203342	0.71245	0.0842076	1
807	0.00297106	0.0687126	0.0716836	0.897029	0.0312874	3.73399e-09		807	0.187493	0.0157884	0.203281	0.712507	0.0842116	1
808	0.00297721	0.0687849	0.0717621	0.897023	0.0312151	3.73859e-09		808	0.187436	0.0157843	0.20322	0.712564	0.0842157	1
809	0.00298339	0.0688572	0.0718406	0.897017	0.0311428	3.74321e-09		809	0.187379	0.0157803	0.203159	0.712621	0.0842197	1
810	0.00298958	0.0689294	0.071919	0.89701	0.0310706	3.74785e-09		810	0.187322	0.0157762	0.203098	0.712678	0.0842238	1
811	0.0029958	0.0690017	0.0719975	0.897004	0.0309983	3.75251e-09		811	0.187265	0.0157722	0.203037	0.712735	0.0842278	1
812	0.00300203	0.0690738	0.0720759	0.896998	0.0309262	3.75719e-09		812	0.187208	0.0157682	0.202976	0.712792	0.0842318	1
813	0.00300829	0.0691459	0.0721542	0.896992	0.0308541	3.7619e-09		813	0.187151	0.0157641	0.202915	0.712849	0.0842359	1
814	0.00301457	0.069218	0.0722326	0.896985	0.030782	3.76663e-09		814	0.187094	0.0157601	0.202854	0.712906	0.0842399	1
815	0.00302087	0.06929	0.0723109	0.896979	0.03071	3.77138e-09		815	0.187037	0.0157561	0.202794	0.712963	0.0842439	1
816	0.00302719	0.069362	0.0723892	0.896973	0.030638	3.77615e-09		816	0.186981	0.015752	0.202733	0.713019	0.084248	1
817	0.00303354	0.069434	0.0724675	0.896966	0.030566	3.78094e-09		817	0.186924	0.015748	0.202672	0.713076	0.084252	1
818	0.00303991	0.0695059	0.0725458	0.89696	0.0304941	3.78576e-09		818	0.186867	0.015744	0.202611	0.713133	0.084256	1
819	0.0030463	0.0695777	0.072624	0.896954	0.0304223	3.7906e-09		819	0.18681	0.01574	0.20255	0.71319	0.08426	1
820	0.00305271	0.0696495	0.0727022	0.896947	0.0303505	3.79547e-09		820	0.186754	0.0157359	0.20249	0.713246	0.0842641	1
821	0.00305914	0.0697213	0.0727804	0.896941	0.0302787	3.80035e-09		821	0.186697	0.0157319	0.202429	0.713303	0.0842681	1
822	0.0030656	0.069793	0.0728586	0.896934	0.030207	3.80526e-09		822	0.18664	0.0157279	0.202368	0.71336	0.0842721	1
823	0.00307207	0.0698646	0.0729367	0.896928	0.0301354	3.8102e-09		823	0.186584	0.0157238	0.202307	0.713416	0.0842762	1
824	0.00307857	0.0699363	0.0730148	0.896921	0.0300637	3.81515e-09		824	0.186527	0.0157198	0.202247	0.713473	0.0842802	1
825	0.0030851	0.0700078	0.0730929	0.896915	0.0299922	3.82013e-09		825	0.18647	0.0157158	0.202186	0.71353	0.0842842	1
826	0.00309164	0.0700794	0.073171	0.896908	0.0299206	3.82514e-09		826	0.186414	0.0157118	0.202125	0.713586	0.0842882	1
827	0.00309821	0.0701508	0.073249	0.896902	0.0298492	3.83017e-09		827	0.186357	0.0157078	0.202065	0.713643	0.0842922	1
828	0.0031048	0.0702223	0.0733271	0.896895	0.0297777	3.83522e-09		828	0.1863	0.0157037	0.202004	0.7137	0.0842963	1
829	0.00311142	0.0702937	0.0734051	0.896889	0.0297063	3.8403e-09		829	0.186244	0.0156997	0.201943	0.713756	0.0843003	1
830	0.00311806	0.070365	0.073483	0.896882	0.029635	3.8454e-09		830	0.186187	0.0156957	0.201883	0.713813	0.0843043	1
831	0.00312472	0.0704363	0.073561	0.896875	0.0295637	3.85052e-09		831	0.186131	0.0156917	0.201822	0.713869	0.0843083	1
832	0.0031314	0.0705075	0.0736389	0.896869	0.0294925	3.85568e-09		832	0.186074	0.0156877	0.201762	0.713926	0.0843123	1
833	0.00313811	0.0705787	0.0737168	0.896862	0.0294213	3.86085e-09		833	0.186018	0.0156836	0.201701	0.713982	0.0843164	1
834	0.00314484	0.0706499	0.0737947	0.896855	0.0293501	3.86605e-09		834	0.185961	0.0156796	0.201641	0.714039	0.0843204	1
835	0.0031516	0.070721	0.0738726	0.896848	0.029279	3.87128e-09		835	0.185905	0.0156756	0.20158	0.714095	0.0843244	1
836	0.00315838	0.0707921	0.0739504	0.896842	0.0292079	3.87653e-09		836	0.185848	0.0156716	0.20152	0.714152	0.0843284	1
837	0.00316518	0.0708631	0.0740282	0.896835	0.0291369	3.88181e-09		837	0.185792	0.0156676	0.201459	0.714208	0.0843324	1
838	0.00317201	0.070934	0.074106	0.896828	0.029066	3.88711e-09		838	0.185735	0.0156636	0.201399	0.714265	0.0843364	1
839	0.00317886	0.0710049	0.0741838	0.896821	0.0289951	3.89244e-09		839	0.185679	0.0156596	0.201338	0.714321	0.0843404	1
840	0.00318573	0.0710758	0.0742615	0.896814	0.0289242	3.8978e-09		840	0.185623	0.0156555	0.201278	0.714377	0.0843445	1
841	0.00319263	0.0711466	0.0743393	0.896807	0.0288534	3.90318e-09		841	0.185566	0.0156515	0.201218	0.714434	0.0843485	1
842	0.00319956	0.0712174	0.074417	0.8968	0.0287826	3.90859e-09		842	0.18551	0.0156475	0.201157	0.71449	0.0843525	1
843	0.00320651	0.0712881	0.0744946	0.896793	0.0287119	3.91403e-09		843	0.185453	0.0156435	0.201097	0.714547	0.0843565	1
844	0.00321348	0.0713588	0.0745723	0.896787	0.0286412	3.91949e-09		844	0.185397	0.0156395	0.201037	0.714603	0.0843605	1
845	0.00322048	0.0714294	0.0746499	0.89678	0.0285706	3.92498e-09		845	0.185341	0.0156355	0.200976	0.714659	0.0843645	1
846	0.0032275	0.0715	0.0747275	0.896772	0.0285	3.9305e-09		846	0.185285	0.0156315	0.200916	0.714715	0.0843685	1
847	0.00323455	0.0715706	0.0748051	0.896765	0.0284294	3.93604e-09		847	0.185228	0.0156275	0.200856	0.714772	0.0843725	1
848	0.00324162	0.071641	0.0748827	0.896758	0.028359	3.94161e-09		848	0.185172	0.0156235	0.200796	0.714828	0.0843765	1
849	0.00324872	0.0717115	0.0749602	0.896751	0.0282885	3.94722e-09		849	0.185116	0.0156195	0.200735	0.714884	0.0843805	1
850	0.00325585	0.0717819	0.0750377	0.896744	0.0282181	3.95284e-09		850	0.18506	0.0156155	0.200675	0.71494	0.0843845	1
851	0.003263	0.0718522	0.0751152	0.896737	0.0281478	3.9585e-09		851	0.185003	0.0156115	0.200615	0.714997	0.0843885	1
852	0.00327017	0.0719225	0.0751927	0.89673	0.0280775	3.96418e-09		852	0.184947	0.0156075	0.200555	0.715053	0.0843925	1
853	0.00327737	0.0719927	0.0752701	0.896723	0.0280073	3.9699e-09		853	0.184891	0.0156035	0.200494	0.715109	0.0843965	1
854	0.0032846	0.0720629	0.0753475	0.896715	0.0279371	3.97564e-09		854	0.184835	0.0155995	0.200434	0.715165	0.0844005	1
855	0.00329185	0.0721331	0.0754249	0.896708	0.0278669	3.98141e-09		855	0.184779	0.0155955	0.200374	0.715221	0.0844045	1
856	0.00329913	0.0722032	0.0755023	0.896701	0.0277968	3.98721e-09		856	0.184723	0.0155915	0.200314	0.715277	0.0844085	1
857	0.00330644	0.0722732	0.0755796	0.896694	0.0277268	3.99304e-09		857	0.184667	0.0155875	0.200254	0.715333	0.0844125	1
858	0.00331377	0.0723432	0.075657	0.896686	0.0276568	3.9989e-09		858	0.18461	0.0155835	0.200194	0.71539	0.0844165	1
859	0.00332113	0.0724132	0.0757343	0.896679	0.0275868	4.00479e-09		859	0.184554	0.0155795	0.200134	0.715446	0.0844205	1
860	0.00332851	0.072483	0.0758116	0.896671	0.027517	4.01071e-09		860	0.184498	0.0155755	0.200074	0.715502	0.0844245	1
861	0.00333592	0.0725529	0.0758888	0.896664	0.0274471	4.01666e-09		861	0.184442	0.0155715	0.200014	0.715558	0.0844285	1
862	0.00334336	0.0726227	0.075966	0.896657	0.0273773	4.02264e-09		862	0.184386	0.0155675	0.199954	0.715614	0.0844325	1
863	0.00335082	0.0726924	0.0760433	0.896649	0.0273076	4.02865e-09		863	0.18433	0.0155635	0.199894	0.71567	0.0844365	1
864	0.00335832	0.0727621	0.0761204	0.896642	0.0272379	4.03469e-09		864	0.184274	0.0155595	0.199834	0.715726	0.0844405	1
865	0.00336584	0.0728318	0.0761976	0.896634	0.0271682	4.04076e-09		865	0.184218	0.0155555	0.199774	0.715782	0.0844445	1
866	0.00337338	0.0729014	0.0762747	0.896627	0.0270986	4.04686e-09		866	0.184162	0.0155516	0.199714	0.715838	0.0844484	1
867	0.00338096	0.0729709	0.0763519	0.896619	0.0270291	4.053e-09		867	0.184106	0.0155476	0.199654	0.715894	0.0844524	1
868	0.00338856	0.0730404	0.076429	0.896611	0.0269596	4.05917e-09		868	0.184051	0.0155436	0.199594	0.715949	0.0844564	1
869	0.00339619	0.0731098	0.076506	0.896604	0.0268902	4.06537e-09		869	0.183995	0.0155396	0.199534	0.716005	0.0844604	1
870	0.00340385	0.0731792	0.0765831	0.896596	0.0268208	4.0716e-09		870	0.183939	0.0155356	0.199474	0.716061	0.0844644	1
871	0.00341153	0.0732486	0.0766601	0.896588	0.0267514	4.07786e-09		871	0.183883	0.0155316	0.199415	0.716117	0.0844684	1
872	0.00341924	0.0733179	0.0767371	0.896581	0.0266821	4.08415e-09		872	0.183827	0.0155276	0.199355	0.716173	0.0844724	1
873	0.00342699	0.0733871	0.0768141	0.896573	0.0266129	4.09048e-09		873	0.183771	0.0155237	0.199295	0.716229	0.0844763	1
874	0.00343476	0.0734563	0.076891	0.896565	0.0265437	4.09685e-09		874	0.183715	0.0155197	0.199235	0.716285	0.0844803	1
875	0.00344256	0.0735254	0.076968	0.896557	0.0264746	4.10324e-09		875	0.18366	0.0155157	0.199175	0.71634	0.0844843	1
876	0.00345038	0.0735945	0.0770449	0.89655	0.0264055	4.10967e-09		876	0.183604	0.0155117	0.199116	0.716396	0.0844883	1
877	0.00345824	0.0736635	0.0771218	0.896542	0.0263365	4.11613e-09		877	0.183548	0.0155077	0.199056	0.716452	0.0844923	1
878	0.00346612	0.0737325	0.0771986	0.896534	0.0262675	4.12263e-09		878	0.183492	0.0155038	0.198996	0.716508	0.0844962	1
879	0.00347404	0.0738014	0.0772755	0.896526	0.0261986	4.12916e-09		879	0.183437	0.0154998	0.198936	0.716563	0.0845002	1
880	0.00348198	0.0738703	0.0773523	0.896518	0.0261297	4.13572e-09		880	0.183381	0.0154958	0.198877	0.716619	0.0845042	1
881	0.00348995	0.0739391	0.0774291	0.89651	0.0260609	4.14232e-09		881	0.183325	0.0154918	0.198817	0.716675	0.0845082	1
882	0.00349796	0.0740079	0.0775059	0.896502	0.0259921	4.14896e-09		882	0.18327	0.0154878	0.198757	0.71673	0.0845122	1
883	0.00350599	0.0740766	0.0775826	0.896494	0.0259234	4.15563e-09		883	0.183214	0.0154839	0.198698	0.716786	0.0845161	1
884	0.00351405	0.0741453	0.0776593	0.896486	0.0258547	4.16233e-09		884	0.183158	0.0154799	0.198638	0.716842	0.0845201	1
885	0.00352214	0.0742139	0.077736	0.896478	0.0257861	4.16907e-09		885	0.183103	0.0154759	0.198579	0.716897	0.0845241	1
886	0.00353026	0.0742825	0.0778127	0.89647	0.0257175	4.17585e-09		886	0.183047	0.0154719	0.198519	0.716953	0.0845281	1
887	0.00353841	0.074351	0.0778894	0.896462	0.025649	4.18266e-09		887	0.182992	0.015468	0.19846	0.717008	0.084532	1
888	0.0035466	0.0744194	0.077966	0.896453	0.0255806	4.18951e-09		888	0.182936	0.015464	0.1984	0.717064	0.084536	1
889	0.00355481	0.0744878	0.0780426	0.896445	0.0255122	4.1964e-09		889	0.18288	0.01546	0.19834	0.71712	0.08454	1
890	0.00356305	0.0745561	0.0781192	0.896437	0.0254439	4.20333e-09		890	0.182825	0.0154561	0.198281	0.717175	0.0845439	1
891	0.00357132	0.0746244	0.0781958	0.896429	0.0253756	4.21029e-09		891	0.182769	0.0154521	0.198221	0.717231	0.0845479	1
892	0.00357963	0.0746927	0.0782723	0.89642	0.0253073	4.21729e-09		892	0.182714	0.0154481	0.198162	0.717286	0.0845519	1
893	0.00358796	0.0747609	0.0783488	0.896412	0.0252391	4.22432e-09		893	0.182658	0.0154442	0.198103	0.717342	0.0845558	1
894	0.00359633	0.074829	0.0784253	0.896404	0.025171	4.2314e-09		894	0.182603	0.0154402	0.198043	0.717397	0.0845598	1
895	0.00360473	0.0748971	0.0785018	0.896395	0.0251029	4.23851e-09		895	0.182547	0.0154362	0.197984	0.717453	0.0845638	1
896	0.00361316	0.0749651	0.0785782	0.896387	0.0250349	4.24566e-09		896	0.182492	0.0154323	0.197924	0.717508	0.0845677	1
897	0.00362162	0.075033	0.0786547	0.896378	0.024967	4.25285e-09		897	0.182437	0.0154283	0.197865	0.717563	0.0845717	1
898	0.00363011	0.075101	0.0787311	0.89637	0.024899	4.26008e-09		898	0.182381	0.0154243	0.197806	0.717619	0.0845757	1
899	0.00363864	0.0751688	0.0788075	0.896361	0.0248312	4.26735e-09		899	0.182326	0.0154204	0.197746	0.717674	0.0845796	1
900	0.0036472	0.0752366	0.0788838	0.896353	0.0247634	4.27466e-09		900	0.182271	0.0154164	0.197687	0.717729	0.0845836	1
901	0.00365578	0.0753044	0.0789601	0.896344	0.0246956	4.28201e-09		901	0.182215	0.0154125	0.197628	0.717785	0.0845875	1
902	0.00366441	0.0753721	0.0790365	0.896336	0.0246279	4.2894e-09		902	0.18216	0.0154085	0.197568	0.71784	0.0845915	1
903	0.00367306	0.0754397	0.0791127	0.896327	0.0245603	4.29683e-09		903	0.182105	0.0154046	0.197509	0.717895	0.0845954	1
904	0.00368175	0.0755073	0.079189	0.896318	0.0244927	4.3043e-09		904	0.182049	0.0154006	0.19745	0.717951	0.0845994	1
905	0.00369047	0.0755748	0.0792653	0.89631	0.0244252	4.31182e-09		905	0.181994	0.0153966	0.197391	0.718006	0.0846034	1
906	0.00369922	0.0756423	0.0793415	0.896301	0.0243577	4.31937e-09		906	0.181939	0.0153927	0.197331	0.718061	0.0846073	1
907	0.00370801	0.0757097	0.0794177	0.896292	0.0242903	4.32697e-09		907	0.181883	0.0153887	0.197272	0.718117	0.0846113	1
908	0.00371682	0.075777	0.0794938	0.896283	0.024223	4.33461e-09		908	0.181828	0.0153848	0.197213	0.718172	0.0846152	1
909	0.00372568	0.0758443	0.07957	0.896274	0.0241557	4.34229e-09		909	0.181773	0.0153808	0.197154	0.718227	0.0846192	1
910	0.00373456	0.0759116	0.0796461	0.896265	0.0240884	4.35001e-09		910	0.181718	0.0153769	0.197095	0.718282	0.0846231	1
911	0.00374348	0.0759788	0.0797222	0.896257	0.0240212	4.35778e-09		911	0.181663	0.0153729	0.197036	0.718337	0.0846271	1
912	0.00375244	0.0760459	0.0797983	0.896248	0.0239541	4.36559e-09		912	0.181607	0.015369	0.196976	0.718393	0.084631	1
913	0.00376143	0.076113	0.0798744	0.896239	0.023887	4.37345e-09		913	0.181552	0.015365	0.196917	0.718448	0.084635	1
914	0.00377045	0.07618	0.0799504	0.89623	0.02382	4.38134e-09		914	0.181497	0.0153611	0.196858	0.718503	0.0846389	1
915	0.00377951	0.0762469	0.0800264	0.89622	0.0237531	4.38929e-09		915	0.181442	0.0153571	0.196799	0.718558	0.0846429	1
916	0.0037886	0.0763138	0.0801024	0.896211	0.0236862	4.39728e-09		916	0.181387	0.0153532	0.19674	0.718613	0.0846468	1
917	0.00379772	0.0763807	0.0801784	0.896202	0.0236193	4.40531e-09		917	0.181332	0.0153492	0.196681	0.718668	0.0846508	1
918	0.00380689	0.0764475	0.0802543	0.896193	0.0235525	4.41339e-09		918	0.181277	0.0153453	0.196622	0.718723	0.0846547	1
919	0.00381608	0.0765142	0.0803303	0.896184	0.0234858	4.42151e-09		919	0.181222	0.0153413	0.196563	0.718778	0.0846587	1
920	0.00382531	0.0765808	0.0804062	0.896175	0.0234192	4.42969e-09		920	0.181167	0.0153374	0.196504	0.718833	0.0846626	1
921	0.00383458	0.0766475	0.080482	0.896165	0.0233525	4.4379e-09		921	0.181112	0.0153335	0.196445	0.718888	0.0846665	1
922	0.00384388	0.076714	0.0805579	0.896156	0.023286	4.44617e-09		922	0.181057	0.0153295	0.196386	0.718943	0.0846705	1
923	0.00385322	0.0767805	0.0806337	0.896147	0.0232195	4.45448e-09		923	0.181002	0.0153256	0.196327	0.718998	0.0846744	1
924	0.0038626	0.0768469	0.0807095	0.896137	0.0231531	4.46284e-09		924	0.180947	0.0153216	0.196268	0.719053	0.0846784	1
925	0.00387201	0.0769133	0.0807853	0.896128	0.0230867	4.47125e-09		925	0.180892	0.0153177	0.19621	0.719108	0.0846823	1
926	0.00388145	0.0769796	0.0808611	0.896119	0.0230204	4.4797e-09		926	0.180837	0.0153138	0.196151	0.719163	0.0846862	1
927	0.00389094	0.0770459	0.0809368	0.896109	0.0229541	4.48821e-09		927	0.180782	0.0153098	0.196092	0.719218	0.0846902	1
928	0.00390046	0.0771121	0.0810126	0.8961	0.0228879	4.49676e-09		928	0.180727	0.0153059	0.196033	0.719273	0.0846941	1
929	0.00391001	0.0771782	0.0810882	0.89609	0.0228218	4.50536e-09		929	0.180672	0.0153019	0.195974	0.719328	0.0846981	1
930	0.00391961	0.0772443	0.0811639	0.89608	0.0227557	4.51402e-09		930	0.180617	0.015298	0.195915	0.719383	0.084702	1
931	0.00392924	0.0773103	0.0812396	0.896071	0.0226897	4.52272e-09		931	0.180563	0.0152941	0.195857	0.719437	0.0847059	1
932	0.00393891	0.0773763	0.0813152	0.896061	0.0226237	4.53147e-09		932	0.180508	0.0152901	0.195798	0.719492	0.0847099	1
933	0.00394861	0.0774422	0.0813908	0.896051	0.0225578	4.54028e-09		933	0.180453	0.0152862	0.195739	0.719547	0.0847138	1
934	0.00395836	0.077508	0.0814664	0.896042	0.022492	4.54914e-09		934	0.180398	0.0152823	0.19568	0.719602	0.0847177	1
935	0.00396814	0.0775738	0.0815419	0.896032	0.0224262	4.55804e-09		935	0.180343	0.0152783	0.195622	0.719657	0.0847217	1
936	0.00397796	0.0776395	0.0816175	0.896022	0.0223605	4.567e-09		936	0.180289	0.0152744	0.195563	0.719711	0.0847256	1
937	0.00398782	0.0777052	0.081693	0.896012	0.0222948	4.57602e-09		937	0.180234	0.0152705	0.195504	0.719766	0.0847295	1
938	0.00399771	0.0777708	0.0817685	0.896002	0.0222292	4.58508e-09		938	0.180179	0.0152666	0.195446	0.719821	0.0847334	1
939	0.00400765	0.0778363	0.081844	0.895992	0.0221637	4.5942e-09		939	0.180125	0.0152626	0.195387	0.719875	0.0847374	1
940	0.00401762	0.0779018	0.0819194	0.895982	0.0220982	4.60338e-09		940	0.18007	0.0152587	0.195329	0.71993	0.0847413	1
941	0.00402763	0.0779672	0.0819948	0.895972	0.0220328	4.6126e-09		941	0.180015	0.0152548	0.19527	0.719985	0.0847452	1
942	0.00403769	0.0780325	0.0820702	0.895962	0.0219675	4.62189e-09		942	0.17996	0.0152508	0.195211	0.72004	0.0847492	1
943	0.00404778	0.0780978	0.0821456	0.895952	0.0219022	4.63123e-09		943	0.179906	0.0152469	0.195153	0.720094	0.0847531	1
944	0.00405791	0.0781631	0.082221	0.895942	0.0218369	4.64062e-09		944	0.179851	0.015243	0.195094	0.720149	0.084757	1
945	0.00406808	0.0782282	0.0822963	0.895932	0.0217718	4.65007e-09		945	0.179797	0.0152391	0.195036	0.720203	0.0847609	1
946	0.00407829	0.0782933	0.0823716	0.895922	0.0217067	4.65957e-09		946	0.179742	0.0152352	0.194977	0.720258	0.0847648	1
947	0.00408854	0.0783584	0.0824469	0.895911	0.0216416	4.66914e-09		947	0.179687	0.0152312	0.194919	0.720313	0.0847688	1
948	0.00409883	0.0784233	0.0825222	0.895901	0.0215767	4.67876e-09		948	0.179633	0.0152273	0.19486	0.720367	0.0847727	1
949	0.00410916	0.0784882	0.0825974	0.895891	0.0215118	4.68843e-09		949	0.179578	0.0152234	0.194802	0.720422	0.0847766	1
950	0.00411954	0.0785531	0.0826726	0.89588	0.0214469	4.69817e-09		950	0.179524	0.0152195	0.194743	0.720476	0.0847805	1
951	0.00412995	0.0786179	0.0827478	0.89587	0.0213821	4.70796e-09		951	0.179469	0.0152156	0.194685	0.720531	0.0847844	1
952	0.0041404	0.0786826	0.082823	0.89586	0.0213174	4.71782e-09		952	0.179415	0.0152116	0.194626	0.720585	0.0847884	1
953	0.0041509	0.0787473	0.0828982	0.895849	0.0212527	4.72773e-09		953	0.17936	0.0152077	0.194568	0.72064	0.0847923	1
954	0.00416144	0.0788119	0.0829733	0.895839	0.0211881	4.73771e-09		954	0.179306	0.0152038	0.19451	0.720694	0.0847962	1
955	0.00417202	0.0788764	0.0830484	0.895828	0.0211236	4.74774e-09		955	0.179251	0.0151999	0.194451	0.720749	0.0848001	1
956	0.00418264	0.0789408	0.0831235	0.895817	0.0210592	4.75784e-09		956	0.179197	0.015196	0.194393	0.720803	0.084804	1
957	0.0041933	0.0790052	0.0831985	0.895807	0.0209948	4.76799e-09		957	0.179143	0.0151921	0.194335	0.720857	0.0848079	1
958	0.004204	0.0790696	0.0832736	0.895796	0.0209304	4.77821e-09		958	0.179088	0.0151882	0.194276	0.720912	0.0848118	1
959	0.00421475	0.0791339	0.0833486	0.895785	0.0208661	4.78849e-09		959	0.179034	0.0151843	0.194218	0.720966	0.0848157	1
960	0.00422554	0.0791981	0.0834236	0.895774	0.0208019	4.79884e-09		960	0.17898	0.0151803	0.19416	0.72102	0.0848197	1
961	0.00423637	0.0792622	0.0834986	0.895764	0.0207378	4.80925e-09		961	0.178925	0.0151764	0.194102	0.721075	0.0848236	1
962	0.00424725	0.0793263	0.0835735	0.895753	0.0206737	4.81972e-09		962	0.178871	0.0151725	0.194043	0.721129	0.0848275	1
963	0.00425817	0.0793903	0.0836485	0.895742	0.0206097	4.83026e-09		963	0.178817	0.0151686	0.193985	0.721183	0.0848314	1
964	0.00426913	0.0794542	0.0837234	0.895731	0.0205458	4.84086e-09		964	0.178762	0.0151647	0.193927	0.721238	0.0848353	1
965	0.00428014	0.0795181	0.0837982	0.89572	0.0204819	4.85153e-09		965	0.178708	0.0151608	0.193869	0.721292	0.0848392	1
966	0.00429119	0.0795819	0.0838731	0.895709	0.0204181	4.86226e-09		966	0.178654	0.0151569	0.193811	0.721346	0.0848431	1
967	0.00430229	0.0796457	0.0839479	0.895698	0.0203543	4.87307e-09		967	0.1786	0.015153	0.193753	0.7214	0.084847	1
968	0.00431343	0.0797093	0.0840228	0.895687	0.0202907	4.88393e-09		968	0.178545	0.0151491	0.193694	0.721455	0.0848509	1
969	0.00432461	0.0797729	0.0840975	0.895675	0.0202271	4.89487e-09		969	0.178491	0.0151452	0.193636	0.721509	0.0848548	1
970	0.00433584	0.0798365	0.0841723	0.895664	0.0201635	4.90588e-09		970	0.178437	0.0151413	0.193578	0.721563	0.0848587	1
971	0.00434711	0.0799	0.0842471	0.895653	0.0201	4.91695e-09		971	0.178383	0.0151374	0.19352	0.721617	0.0848626	1
972	0.00435843	0.0799634	0.0843218	0.895642	0.0200366	4.92809e-09		972	0.178329	0.0151335	0.193462	0.721671	0.0848665	1
973	0.0043698	0.0800267	0.0843965	0.89563	0.0199733	4.93931e-09		973	0.178274	0.0151296	0.193404	0.721726	0.0848704	1
974	0.00438121	0.08009	0.0844712	0.895619	0.01991	4.95059e-09		974	0.17822	0.0151257	0.193346	0.72178	0.0848743	1
975	0.00439266	0.0801532	0.0845458	0.895607	0.0198468	4.96195e-09		975	0.178166	0.0151218	0.193288	0.721834	0.0848782	1
976	0.00440417	0.0802163	0.0846205	0.895596	0.0197837	4.97338e-09		976	0.178112	0.0151179	0.19323	0.721888	0.0848821	1
977	0.00441571	0.0802794	0.0846951	0.895584	0.0197206	4.98488e-09		977	0.178058	0.015114	0.193172	0.721942	0.084886	1
978	0.00442731	0.0803424	0.0847697	0.895573	0.0196576	4.99645e-09		978	0.178004	0.0151101	0.193114	0.721996	0.0848899	1
979	0.00443895	0.0804053	0.0848442	0.895561	0.0195947	5.0081e-09		979	0.17795	0.0151062	0.193056	0.72205	0.0848938	1
980	0.00445064	0.0804682	0.0849188	0.895549	0.0195318	5.01982e-09		980	0.177896	0.0151023	0.192998	0.722104	0.0848977	1
981	0.00446238	0.0805309	0.0849933	0.895538	0.0194691	5.03161e-09		981	0.177842	0.0150984	0.19294	0.722158	0.0849016	1
982	0.00447416	0.0805937	0.0850678	0.895526	0.0194063	5.04349e-09		982	0.177788	0.0150945	0.192882	0.722212	0.0849055	1
983	0.00448599	0.0806563	0.0851423	0.895514	0.0193437	5.05543e-09		983	0.177734	0.0150906	0.192825	0.722266	0.0849094	1
984	0.00449787	0.0807189	0.0852168	0.895502	0.0192811	5.06746e-09		984	0.17768	0.0150868	0.192767	0.72232	0.0849132	1
985	0.0045098	0.0807814	0.0852912	0.89549	0.0192186	5.07956e-09		985	0.177626	0.0150829	0.192709	0.722374	0.0849171	1
986	0.00452177	0.0808438	0.0853656	0.895478	0.0191562	5.09174e-09		986	0.177572	0.015079	0.192651	0.722428	0.084921	1
987	0.0045338	0.0809062	0.08544	0.895466	0.0190938	5.104e-09		987	0.177518	0.0150751	0.192593	0.722482	0.0849249	1
988	0.00454587	0.0809685	0.0855144	0.895454	0.0190315	5.11634e-09		988	0.177464	0.0150712	0.192536	0.722536	0.0849288	1
989	0.00455799	0.0810307	0.0855887	0.895442	0.0189693	5.12876e-09		989	0.17741	0.0150673	0.192478	0.72259	0.0849327	1
990	0.00457016	0.0810929	0.085663	0.89543	0.0189071	5.14126e-09		990	0.177357	0.0150634	0.19242	0.722643	0.0849366	1
991	0.00458238	0.081155	0.0857373	0.895418	0.018845	5.15384e-09		991	0.177303	0.0150595	0.192362	0.722697	0.0849405	1
992	0.00459465	0.081217	0.0858116	0.895405	0.018783	5.1665e-09		992	0.177249	0.0150557	0.192305	0.722751	0.0849443	1
993	0.00460697	0.0812789	0.0858859	0.895393	0.0187211	5.17925e-09		993	0.177195	0.0150518	0.192247	0.722805	0.0849482	1
994	0.00461934	0.0813408	0.0859601	0.895381	0.0186592	5.19208e-09		994	0.177141	0.0150479	0.192189	0.722859	0.0849521	1
995	0.00463177	0.0814025	0.0860343	0.895368	0.0185975	5.205e-09		995	0.177088	0.015044	0.192132	0.722912	0.084956	1
996	0.00464424	0.0814643	0.0861085	0.895356	0.0185357	5.218e-09		996	0.177034	0.0150401	0.192074	0.722966	0.0849599	1
997	0.00465676	0.0815259	0.0861827	0.895343	0.0184741	5.23108e-09		997	0.17698	0.0150363	0.192016	0.72302	0.0849637	1
998	0.00466933	0.0815875	0.0862568	0.895331	0.0184125	5.24425e-09		998	0.176926	0.0150324	0.191959	0.723074	0.0849676	1
999	0.00468196	0.081649	0.0863309	0.895318	0.018351	5.25751e-09		999	0.176873	0.0150285	0.191901	0.723127	0.0849715	1
1000	0.00469464	0.0817104	0.086405	0.895305	0.0182896	5.27086e-09		1000	0.176819	0.0150246	0.191844	0.723181	0.0849754	1
1001	0.00470737	0.0817718	0.0864791	0.895293	0.0182282	5.28429e-09		1001	0.176765	0.0150207	0.191786	0.723235	0.0849793	1
1002	0.00472015	0.081833	0.0865532	0.89528	0.018167	5.29782e-09		1002	0.176712	0.0150169	0.191728	0.723288	0.0849831	1
1003	0.00473298	0.0818942	0.0866272	0.895267	0.0181058	5.31143e-09		1003	0.176658	0.015013	0.191671	0.723342	0.084987	1
1004	0.00474587	0.0819554	0.0867012	0.895254	0.0180446	5.32514e-09		1004	0.176604	0.0150091	0.191613	0.723396	0.0849909	1
1005	0.00475881	0.0820164	0.0867752	0.895241	0.0179836	5.33894e-09		1005	0.176551	0.0150053	0.191556	0.723449	0.0849947	1
1006	0.0047718	0.0820774	0.0868492	0.895228	0.0179226	5.35283e-09		1006	0.176497	0.0150014	0.191498	0.723503	0.0849986	1
1007	0.00478484	0.0821383	0.0869231	0.895215	0.0178617	5.36682e-09		1007	0.176444	0.0149975	0.191441	0.723556	0.0850025	1
1008	0.00479794	0.0821991	0.086997	0.895202	0.0178009	5.38089e-09		1008	0.17639	0.0149936	0.191384	0.72361	0.0850064	1
1009	0.0048111	0.0822599	0.0870709	0.895189	0.0177401	5.39507e-09		1009	0.176336	0.0149898	0.191326	0.723664	0.0850102	1
1010	0.0048243	0.0823205	0.0871448	0.895176	0.0176795	5.40934e-09		1010	0.176283	0.0149859	0.191269	0.723717	0.0850141	1
1011	0.00483757	0.0823811	0.0872187	0.895162	0.0176189	5.4237e-09		1011	0.176229	0.014982	0.191211	0.723771	0.085018	1
1012	0.00485088	0.0824416	0.0872925	0.895149	0.0175584	5.43817e-09		1012	0.176176	0.0149782	0.191154	0.723824	0.0850218	1
1013	0.00486425	0.0825021	0.0873663	0.895136	0.0174979	5.45273e-09		1013	0.176122	0.0149743	0.191097	0.723878	0.0850257	1
1014	0.00487768	0.0825624	0.0874401	0.895122	0.0174376	5.46739e-09		1014	0.176069	0.0149704	0.191039	0.723931	0.0850296	1
1015	0.00489116	0.0826227	0.0875139	0.895109	0.0173773	5.48216e-09		1015	0.176015	0.0149666	0.190982	0.723985	0.0850334	1
1016	0.0049047	0.0826829	0.0875876	0.895095	0.0173171	5.49702e-09		1016	0.175962	0.0149627	0.190925	0.724038	0.0850373	1
1017	0.0049183	0.0827431	0.0876614	0.895082	0.0172569	5.51199e-09		1017	0.175909	0.0149589	0.190867	0.724091	0.0850411	1
1018	0.00493195	0.0828031	0.0877351	0.895068	0.0171969	5.52705e-09		1018	0.175855	0.014955	0.19081	0.724145	0.085045	1
1019	0.00494565	0.0828631	0.0878087	0.895054	0.0171369	5.54223e-09		1019	0.175802	0.0149511	0.190753	0.724198	0.0850489	1
1020	0.00495942	0.082923	0.0878824	0.895041	0.017077	5.5575e-09		1020	0.175748	0.0149473	0.190696	0.724252	0.0850527	1
1021	0.00497324	0.0829828	0.087956	0.895027	0.0170172	5.57289e-09		1021	0.175695	0.0149434	0.190639	0.724305	0.0850566	1
1022	0.00498711	0.0830425	0.0880296	0.895013	0.0169575	5.58838e-09		1022	0.175642	0.0149396	0.190581	0.724358	0.0850604	1
1023	0.00500105	0.0831022	0.0881032	0.894999	0.0168978	5.60397e-09		1023	0.175588	0.0149357	0.190524	0.724412	0.0850643	1
1024	0.00501504	0.0831618	0.0881768	0.894985	0.0168382	5.61968e-09		1024	0.175535	0.0149318	0.190467	0.724465	0.0850682	1
1025	0.00502909	0.0832213	0.0882504	0.894971	0.0167787	5.63549e-09		1025	0.175482	0.014928	0.19041	0.724518	0.085072	1
1026	0.0050432	0.0832807	0.0883239	0.894957	0.0167193	5.65142e-09		1026	0.175429	0.0149241	0.190353	0.724571	0.0850759	1
1027	0.00505737	0.08334	0.0883974	0.894943	0.01666	5.66746e-09		1027	0.175375	0.0149203	0.190296	0.724625	0.0850797	1
1028	0.0050716	0.0833993	0.0884709	0.894928	0.0166007	5.68361e-09		1028	0.175322	0.0149164	0.190239	0.724678	0.0850836	1
1029	0.00508589	0.0834584	0.0885443	0.894914	0.0165416	5.69987e-09		1029	0.175269	0.0149126	0.190181	0.724731	0.0850874	1
1030	0.00510023	0.0835175	0.0886178	0.8949	0.0164825	5.71625e-09		1030	0.175216	0.0149087	0.190124	0.724784	0.0850913	1
1031	0.00511464	0.0835765	0.0886912	0.894885	0.0164235	5.73274e-09		1031	0.175163	0.0149049	0.190067	0.724837	0.0850951	1
1032	0.00512911	0.0836355	0.0887646	0.894871	0.0163645	5.74935e-09		1032	0.175109	0.014901	0.19001	0.724891	0.085099	1
1033	0.00514363	0.0836943	0.0888379	0.894856	0.0163057	5.76608e-09		1033	0.175056	0.0148972	0.189953	0.724944	0.0851028	1
1034	0.00515822	0.0837531	0.0889113	0.894842	0.0162469	5.78292e-09		1034	0.175003	0.0148933	0.189896	0.724997	0.0851067	1
1035	0.00517287	0.0838117	0.0889846	0.894827	0.0161883	5.79989e-09		1035	0.17495	0.0148895	0.189839	0.72505	0.0851105	1
1036	0.00518758	0.0838703	0.0890579	0.894812	0.0161297	5.81698e-09		1036	0.174897	0.0148856	0.189782	0.725103	0.0851144	1
1037	0.00520235	0.0839288	0.0891312	0.894798	0.0160712	5.83419e-09		1037	0.174844	0.0148818	0.189726	0.725156	0.0851182	1
1038	0.00521718	0.0839873	0.0892045	0.894783	0.0160127	5.85152e-09		1038	0.174791	0.0148779	0.189669	0.725209	0.0851221	1
1039	0.00523207	0.0840456	0.0892777	0.894768	0.0159544	5.86898e-09		1039	0.174738	0.0148741	0.189612	0.725262	0.0851259	1
1040	0.00524703	0.0841039	0.0893509	0.894753	0.0158961	5.88656e-09		1040	0.174685	0.0148702	0.189555	0.725315	0.0851298	1
1041	0.00526205	0.0841621	0.0894241	0.894738	0.0158379	5.90427e-09		1041	0.174632	0.0148664	0.189498	0.725368	0.0851336	1
1042	0.00527713	0.0842201	0.0894973	0.894723	0.0157799	5.9221e-09		1042	0.174579	0.0148626	0.189441	0.725421	0.0851374	1
1043	0.00529227	0.0842782	0.0895704	0.894708	0.0157218	5.94007e-09		1043	0.174526	0.0148587	0.189384	0.725474	0.0851413	1
1044	0.00530748	0.0843361	0.0896436	0.894693	0.0156639	5.95816e-09		1044	0.174473	0.0148549	0.189327	0.725527	0.0851451	1
1045	0.00532276	0.0843939	0.0897167	0.894677	0.0156061	5.97639e-09		1045	0.17442	0.014851	0.189271	0.72558	0.085149	1
1046	0.00533809	0.0844517	0.0897898	0.894662	0.0155483	5.99475e-09		1046	0.174367	0.0148472	0.189214	0.725633	0.0851528	1
1047	0.00535349	0.0845093	0.0898628	0.894647	0.0154907	6.01324e-09		1047	0.174314	0.0148434	0.189157	0.725686	0.0851566	1
1048	0.00536896	0.0845669	0.0899359	0.894631	0.0154331	6.03187e-09		1048	0.174261	0.0148395	0.1891	0.725739	0.0851605	1
1049	0.00538449	0.0846244	0.0900089	0.894616	0.0153756	6.05064e-09		1049	0.174208	0.0148357	0.189044	0.725792	0.0851643	1
1050	0.00540008	0.0846818	0.0900819	0.8946	0.0153182	6.06954e-09		1050	0.174155	0.0148319	0.188987	0.725845	0.0851681	1
1051	0.00541574	0.0847391	0.0901548	0.894584	0.0152609	6.08858e-09		1051	0.174102	0.014828	0.18893	0.725898	0.085172	1
1052	0.00543147	0.0847963	0.0902278	0.894569	0.0152037	6.10776e-09		1052	0.174049	0.0148242	0.188874	0.725951	0.0851758	1
1053	0.00544726	0.0848535	0.0903007	0.894553	0.0151465	6.12708e-09		1053	0.173997	0.0148204	0.188817	0.726003	0.0851796	1
1054	0.00546312	0.0849105	0.0903736	0.894537	0.0150895	6.14655e-09		1054	0.173944	0.0148165	0.18876	0.726056	0.0851835	1
1055	0.00547905	0.0849675	0.0904465	0.894521	0.0150325	6.16616e-09		1055	0.173891	0.0148127	0.188704	0.726109	0.0851873	1
1056	0.00549504	0.0850244	0.0905194	0.894505	0.0149756	6.18591e-09		1056	0.173838	0.0148089	0.188647	0.726162	0.0851911	1
1057	0.0055111	0.0850811	0.0905922	0.894489	0.0149189	6.20581e-09		1057	0.173785	0.014805	0.18859	0.726215	0.085195	1
1058	0.00552723	0.0851378	0.0906651	0.894473	0.0148622	6.22586e-09		1058	0.173733	0.0148012	0.188534	0.726267	0.0851988	1
1059	0.00554342	0.0851944	0.0907379	0.894457	0.0148056	6.24606e-09		1059	0.17368	0.0147974	0.188477	0.72632	0.0852026	1
1060	0.00555969	0.085251	0.0908106	0.89444	0.014749	6.26641e-09		1060	0.173627	0.0147936	0.188421	0.726373	0.0852064	1
1061	0.00557602	0.0853074	0.0908834	0.894424	0.0146926	6.28691e-09		1061	0.173574	0.0147897	0.188364	0.726426	0.0852103	1
1062	0.00559242	0.0853637	0.0909561	0.894408	0.0146363	6.30757e-09		1062	0.173522	0.0147859	0.188308	0.726478	0.0852141	1
1063	0.00560889	0.08542	0.0910288	0.894391	0.01458	6.32838e-09		1063	0.173469	0.0147821	0.188251	0.726531	0.0852179	1
1064	0.00562543	0.0854761	0.0911015	0.894375	0.0145239	6.34935e-09		1064	0.173416	0.0147783	0.188195	0.726584	0.0852217	1
1065	0.00564204	0.0855322	0.0911742	0.894358	0.0144678	6.37048e-09		1065	0.173364	0.0147744	0.188138	0.726636	0.0852256	1
1066	0.00565872	0.0855881	0.0912469	0.894341	0.0144119	6.39176e-09		1066	0.173311	0.0147706	0.188082	0.726689	0.0852294	1
1067	0.00567547	0.085644	0.0913195	0.894325	0.014356	6.41321e-09		1067	0.173259	0.0147668	0.188025	0.726741	0.0852332	1
1068	0.00569229	0.0856998	0.0913921	0.894308	0.0143002	6.43482e-09		1068	0.173206	0.014763	0.187969	0.726794	0.085237	1
1069	0.00570919	0.0857555	0.0914647	0.894291	0.0142445	6.4566e-09		1069	0.173153	0.0147591	0.187913	0.726847	0.0852409	1
1070	0.00572615	0.0858111	0.0915372	0.894274	0.0141889	6.47854e-09		1070	0.173101	0.0147553	0.187856	0.726899	0.0852447	1
1071	0.00574318	0.0858666	0.0916098	0.894257	0.0141334	6.50065e-09		1071	0.173048	0.0147515	0.1878	0.726952	0.0852485	1
1072	0.00576029	0.085922	0.0916823	0.89424	0.014078	6.52293e-09		1072	0.172996	0.0147477	0.187744	0.727004	0.0852523	1
1073	0.00577747	0.0859773	0.0917548	0.894223	0.0140227	6.54538e-09		1073	0.172943	0.0147439	0.187687	0.727057	0.0852561	1
1074	0.00579472	0.0860325	0.0918273	0.894205	0.0139675	6.568e-09		1074	0.172891	0.0147401	0.187631	0.727109	0.0852599	1
1075	0.00581205	0.0860877	0.0918997	0.894188	0.0139123	6.5908e-09		1075	0.172838	0.0147362	0.187575	0.727162	0.0852638	1
1076	0.00582944	0.0861427	0.0919721	0.894171	0.0138573	6.61377e-09		1076	0.172786	0.0147324	0.187518	0.727214	0.0852676	1
1077	0.00584691	0.0861976	0.0920445	0.894153	0.0138024	6.63693e-09		1077	0.172733	0.0147286	0.187462	0.727267	0.0852714	1
1078	0.00586446	0.0862525	0.0921169	0.894136	0.0137475	6.66026e-09		1078	0.172681	0.0147248	0.187406	0.727319	0.0852752	1
1079	0.00588208	0.0863072	0.0921893	0.894118	0.0136928	6.68377e-09		1079	0.172629	0.014721	0.18735	0.727371	0.085279	1
1080	0.00589977	0.0863619	0.0922616	0.8941	0.0136381	6.70746e-09		1080	0.172576	0.0147172	0.187293	0.727424	0.0852828	1
1081	0.00591754	0.0864164	0.092334	0.894082	0.0135836	6.73134e-09		1081	0.172524	0.0147134	0.187237	0.727476	0.0852866	0.999999
1082	0.00593539	0.0864709	0.0924063	0.894065	0.0135291	6.75541e-09		1082	0.172472	0.0147096	0.187181	0.727528	0.0852904	0.999999
1083	0.00595331	0.0865252	0.0924785	0.894047	0.0134748	6.77966e-09		1083	0.172419	0.0147058	0.187125	0.727581	0.0852942	0.999999
1084	0.0059713	0.0865795	0.0925508	0.894029	0.0134205	6.8041e-09		1084	0.172367	0.014702	0.187069	0.727633	0.085298	0.999999
1085	0.00598937	0.0866337	0.092623	0.894011	0.0133663	6.82874e-09		1085	0.172315	0.0146982	0.187013	0.727685	0.0853018	0.999999
1086	0.00600752	0.0866877	0.0926952	0.893992	0.0133123	6.85357e-09		1086	0.172262	0.0146943	0.186957	0.727738	0.0853057	0.999999
1087	0.00602574	0.0867417	0.0927674	0.893974	0.0132583	6.8786e-09		1087	0.17221	0.0146905	0.1869	0.72779	0.0853095	0.999999
1088	0.00604405	0.0867956	0.0928396	0.893956	0.0132044	6.90382e-09		1088	0.172158	0.0146867	0.186844	0.727842	0.0853133	0.999999
1089	0.00606243	0.0868493	0.0929118	0.893938	0.0131507	6.92924e-09		1089	0.172105	0.0146829	0.186788	0.727895	0.0853171	0.999999
1090	0.00608088	0.086903	0.0929839	0.893919	0.013097	6.95487e-09		1090	0.172053	0.0146791	0.186732	0.727947	0.0853209	0.999999
1091	0.00609942	0.0869566	0.093056	0.893901	0.0130434	6.9807e-09		1091	0.172001	0.0146753	0.186676	0.727999	0.0853247	0.999999
1092	0.00611803	0.08701	0.0931281	0.893882	0.01299	7.00674e-09		1092	0.171949	0.0146715	0.18662	0.728051	0.0853285	0.999999
1093	0.00613672	0.0870634	0.0932001	0.893863	0.0129366	7.03298e-09		1093	0.171897	0.0146677	0.186564	0.728103	0.0853323	0.999999
1094	0.00615549	0.0871167	0.0932722	0.893845	0.0128833	7.05943e-09		1094	0.171844	0.0146639	0.186508	0.728156	0.0853361	0.999999
1095	0.00617434	0.0871698	0.0933442	0.893826	0.0128302	7.0861e-09		1095	0.171792	0.0146601	0.186452	0.728208	0.0853399	0.999999
1096	0.00619328	0.0872229	0.0934162	0.893807	0.0127771	7.11298e-09		1096	0.17174	0.0146563	0.186396	0.72826	0.0853437	0.999999
1097	0.00621229	0.0872759	0.0934882	0.893788	0.0127241	7.14007e-09		1097	0.171688	0.0146525	0.186341	0.728312	0.0853475	0.999999
1098	0.00623138	0.0873287	0.0935601	0.893769	0.0126713	7.16739e-09		1098	0.171636	0.0146487	0.186285	0.728364	0.0853513	0.999999
1099	0.00625055	0.0873815	0.093632	0.893749	0.0126185	7.19492e-09		1099	0.171584	0.014645	0.186229	0.728416	0.085355	0.999999
1100	0.0062698	0.0874342	0.093704	0.89373	0.0125658	7.22268e-09		1100	0.171532	0.0146412	0.186173	0.728468	0.0853588	0.999999
1101	0.00628914	0.0874867	0.0937758	0.893711	0.0125133	7.25066e-09		1101	0.17148	0.0146374	0.186117	0.72852	0.0853626	0.999999
1102	0.00630855	0.0875392	0.0938477	0.893691	0.0124608	7.27887e-09		1102	0.171428	0.0146336	0.186061	0.728572	0.0853664	0.999999
1103	0.00632805	0.0875915	0.0939196	0.893672	0.0124085	7.30731e-09		1103	0.171376	0.0146298	0.186005	0.728624	0.0853702	0.999999
1104	0.00634763	0.0876437	0.0939914	0.893652	0.0123563	7.33599e-09		1104	0.171324	0.014626	0.18595	0.728676	0.085374	0.999999
1105	0.00636729	0.0876959	0.0940632	0.893633	0.0123041	7.36489e-09		1105	0.171272	0.0146222	0.185894	0.728728	0.0853778	0.999999
1106	0.00638704	0.0877479	0.094135	0.893613	0.0122521	7.39404e-09		1106	0.17122	0.0146184	0.185838	0.72878	0.0853816	0.999999
1107	0.00640687	0.0877999	0.0942067	0.893593	0.0122001	7.42342e-09		1107	0.171168	0.0146146	0.185782	0.728832	0.0853854	0.999999
1108	0.00642678	0.0878517	0.0942785	0.893573	0.0121483	7.45305e-09		1108	0.171116	0.0146108	0.185727	0.728884	0.0853892	0.999999
1109	0.00644678	0.0879034	0.0943502	0.893553	0.0120966	7.48291e-09		1109	0.171064	0.0146071	0.185671	0.728936	0.0853929	0.999999
1110	0.00646686	0.087955	0.0944219	0.893533	0.012045	7.51303e-09		1110	0.171012	0.0146033	0.185615	0.728988	0.0853967	0.999999
1111	0.00648703	0.0880065	0.0944935	0.893513	0.0119935	7.54339e-09		1111	0.17096	0.0145995	0.185559	0.72904	0.0854005	0.999999
1112	0.00650728	0.0880579	0.0945652	0.893493	0.0119421	7.57401e-09		1112	0.170908	0.0145957	0.185504	0.729092	0.0854043	0.999999
1113	0.00652762	0.0881092	0.0946368	0.893472	0.0118908	7.60488e-09		1113	0.170856	0.0145919	0.185448	0.729144	0.0854081	0.999999
1114	0.00654805	0.0881604	0.0947084	0.893452	0.0118396	7.63601e-09		1114	0.170804	0.0145881	0.185392	0.729196	0.0854119	0.999999
1115	0.00656856	0.0882115	0.09478	0.893431	0.0117885	7.6674e-09		1115	0.170752	0.0145844	0.185337	0.729248	0.0854156	0.999999
1116	0.00658915	0.0882624	0.0948516	0.893411	0.0117376	7.69905e-09		1116	0.170701	0.0145806	0.185281	0.729299	0.0854194	0.999999
1117	0.00660984	0.0883133	0.0949231	0.89339	0.0116867	7.73096e-09		1117	0.170649	0.0145768	0.185226	0.729351	0.0854232	0.999999
1118	0.00663061	0.0883641	0.0949947	0.893369	0.0116359	7.76314e-09		1118	0.170597	0.014573	0.18517	0.729403	0.085427	0.999999
1119	0.00665146	0.0884147	0.0950662	0.893349	0.0115853	7.79559e-09		1119	0.170545	0.0145692	0.185115	0.729455	0.0854308	0.999999
1120	0.00667241	0.0884652	0.0951376	0.893328	0.0115348	7.82832e-09		1120	0.170494	0.0145655	0.185059	0.729506	0.0854345	0.999999
1121	0.00669344	0.0885157	0.0952091	0.893307	0.0114843	7.86132e-09		1121	0.170442	0.0145617	0.185003	0.729558	0.0854383	0.999999
1122	0.00671457	0.088566	0.0952805	0.893285	0.011434	7.8946e-09		1122	0.17039	0.0145579	0.184948	0.72961	0.0854421	0.999999
1123	0.00673578	0.0886162	0.095352	0.893264	0.0113838	7.92817e-09		1123	0.170338	0.0145541	0.184893	0.729662	0.0854459	0.999999
1124	0.00675708	0.0886663	0.0954233	0.893243	0.0113337	7.96201e-09		1124	0.170287	0.0145504	0.184837	0.729713	0.0854496	0.999999
1125	0.00677847	0.0887162	0.0954947	0.893222	0.0112838	7.99615e-09		1125	0.170235	0.0145466	0.184782	0.729765	0.0854534	0.999999
1126	0.00679995	0.0887661	0.0955661	0.8932	0.0112339	8.03058e-09		1126	0.170183	0.0145428	0.184726	0.729817	0.0854572	0.999999
1127	0.00682152	0.0888159	0.0956374	0.893178	0.0111841	8.0653e-09		1127	0.170132	0.014539	0.184671	0.729868	0.085461	0.999999
1128	0.00684318	0.0888655	0.0957087	0.893157	0.0111345	8.10031e-09		1128	0.17008	0.0145353	0.184615	0.72992	0.0854647	0.999999
1129	0.00686494	0.0889151	0.09578	0.893135	0.0110849	8.13563e-09		1129	0.170028	0.0145315	0.18456	0.729972	0.0854685	0.999999
1130	0.00688678	0.0889645	0.0958513	0.893113	0.0110355	8.17125e-09		1130	0.169977	0.0145277	0.184505	0.730023	0.0854723	0.999999
1131	0.00690872	0.0890138	0.0959225	0.893091	0.0109862	8.20718e-09		1131	0.169925	0.014524	0.184449	0.730075	0.085476	0.999999
1132	0.00693074	0.089063	0.0959937	0.893069	0.010937	8.24341e-09		1132	0.169874	0.0145202	0.184394	0.730126	0.0854798	0.999999
1133	0.00695286	0.0891121	0.0960649	0.893047	0.0108879	8.27996e-09		1133	0.169822	0.0145164	0.184339	0.730178	0.0854836	0.999999
1134	0.00697508	0.089161	0.0961361	0.893025	0.010839	8.31683e-09		1134	0.169771	0.0145127	0.184283	0.730229	0.0854873	0.999999
1135	0.00699738	0.0892099	0.0962073	0.893003	0.0107901	8.35401e-09		1135	0.169719	0.0145089	0.184228	0.730281	0.0854911	0.999999
1136	0.00701978	0.0892586	0.0962784	0.89298	0.0107414	8.39152e-09		1136	0.169668	0.0145051	0.184173	0.730332	0.0854949	0.999999
1137	0.00704227	0.0893073	0.0963495	0.892958	0.0106927	8.42936e-09		1137	0.169616	0.0145014	0.184117	0.730384	0.0854986	0.999999
1138	0.00706486	0.0893558	0.0964206	0.892935	0.0106442	8.46752e-09		1138	0.169565	0.0144976	0.184062	0.730435	0.0855024	0.999999
1139	0.00708754	0.0894042	0.0964917	0.892912	0.0105958	8.50602e-09		1139	0.169513	0.0144938	0.184007	0.730487	0.0855062	0.999999
1140	0.00711032	0.0894524	0.0965627	0.89289	0.0105476	8.54485e-09		1140	0.169462	0.0144901	0.183952	0.730538	0.0855099	0.999999
1141	0.00713319	0.0895006	0.0966338	0.892867	0.0104994	8.58403e-09		1141	0.16941	0.0144863	0.183897	0.73059	0.0855137	0.999999
1142	0.00715615	0.0895486	0.0967048	0.892844	0.0104514	8.62355e-09		1142	0.169359	0.0144826	0.183841	0.730641	0.0855174	0.999999
1143	0.00717922	0.0895966	0.0967758	0.892821	0.0104034	8.66342e-09		1143	0.169308	0.0144788	0.183786	0.730692	0.0855212	0.999999
1144	0.00720238	0.0896444	0.0968467	0.892798	0.0103556	8.70364e-09		1144	0.169256	0.014475	0.183731	0.730744	0.085525	0.999999
1145	0.00722563	0.0896921	0.0969177	0.892774	0.0103079	8.74421e-09		1145	0.169205	0.0144713	0.183676	0.730795	0.0855287	0.999999
1146	0.00724898	0.0897396	0.0969886	0.892751	0.0102604	8.78515e-09		1146	0.169153	0.0144675	0.183621	0.730847	0.0855325	0.999999
1147	0.00727243	0.0897871	0.0970595	0.892728	0.0102129	8.82644e-09		1147	0.169102	0.0144638	0.183566	0.730898	0.0855362	0.999999
1148	0.00729598	0.0898344	0.0971304	0.892704	0.0101656	8.86811e-09		1148	0.169051	0.01446	0.183511	0.730949	0.08554	0.999999
1149	0.00731962	0.0898816	0.0972013	0.89268	0.0101184	8.91014e-09		1149	0.168999	0.0144563	0.183456	0.731001	0.0855437	0.999999
1150	0.00734336	0.0899287	0.0972721	0.892657	0.0100713	8.95255e-09		1150	0.168948	0.0144525	0.183401	0.731052	0.0855475	0.999999
1151	0.0073672	0.0899757	0.0973429	0.892633	0.0100243	8.99534e-09		1151	0.168897	0.0144488	0.183346	0.731103	0.0855512	0.999999
1152	0.00739114	0.0900226	0.0974137	0.892609	0.00997743	9.03851e-09		1152	0.168846	0.014445	0.183291	0.731154	0.085555	0.999999
1153	0.00741518	0.0900693	0.0974845	0.892585	0.00993069	9.08207e-09		1153	0.168794	0.0144413	0.183236	0.731206	0.0855587	0.999999
1154	0.00743932	0.0901159	0.0975552	0.892561	0.00988407	9.12602e-09		1154	0.168743	0.0144375	0.183181	0.731257	0.0855625	0.999999
1155	0.00746356	0.0901624	0.097626	0.892536	0.00983758	9.17037e-09		1155	0.168692	0.0144338	0.183126	0.731308	0.0855662	0.999999
1156	0.0074879	0.0902088	0.0976967	0.892512	0.00979121	9.21512e-09		1156	0.168641	0.01443	0.183071	0.731359	0.08557	0.999999
1157	0.00751234	0.090255	0.0977674	0.892488	0.00974495	9.26027e-09		1157	0.16859	0.0144263	0.183016	0.73141	0.0855737	0.999999
1158	0.00753688	0.0903012	0.0978381	0.892463	0.00969882	9.30583e-09		1158	0.168538	0.0144225	0.182961	0.731462	0.0855775	0.999999
1159	0.00756152	0.0903472	0.0979087	0.892438	0.00965282	9.35181e-09		1159	0.168487	0.0144188	0.182906	0.731513	0.0855812	0.999999
1160	0.00758626	0.0903931	0.0979793	0.892414	0.00960693	9.3982e-09		1160	0.168436	0.014415	0.182851	0.731564	0.085585	0.999999
1161	0.0076111	0.0904388	0.0980499	0.892389	0.00956117	9.44501e-09		1161	0.168385	0.0144113	0.182796	0.731615	0.0855887	0.999999
1162	0.00763605	0.0904845	0.0981205	0.892364	0.00951553	9.49225e-09		1162	0.168334	0.0144076	0.182742	0.731666	0.0855924	0.999999
1163	0.0076611	0.09053	0.0981911	0.892339	0.00947002	9.53993e-09		1163	0.168283	0.0144038	0.182687	0.731717	0.0855962	0.999999
1164	0.00768625	0.0905754	0.0982616	0.892314	0.00942462	9.58804e-09		1164	0.168232	0.0144001	0.182632	0.731768	0.0855999	0.999999
1165	0.00771151	0.0906206	0.0983321	0.892288	0.00937936	9.63659e-09		1165	0.168181	0.0143963	0.182577	0.731819	0.0856037	0.999999
1166	0.00773687	0.0906658	0.0984026	0.892263	0.00933422	9.68559e-09		1166	0.16813	0.0143926	0.182522	0.73187	0.0856074	0.999999
1167	0.00776233	0.0907108	0.0984731	0.892238	0.0092892	9.73504e-09		1167	0.168079	0.0143889	0.182468	0.731921	0.0856111	0.999999
1168	0.00778789	0.0907557	0.0985436	0.892212	0.00924431	9.78494e-09		1168	0.168028	0.0143851	0.182413	0.731972	0.0856149	0.999999
1169	0.00781356	0.0908005	0.098614	0.892186	0.00919954	9.83531e-09		1169	0.167977	0.0143814	0.182358	0.732023	0.0856186	0.999999
1170	0.00783934	0.0908451	0.0986844	0.892161	0.0091549	9.88614e-09		1170	0.167926	0.0143776	0.182303	0.732074	0.0856224	0.999999
1171	0.00786522	0.0908896	0.0987548	0.892135	0.00911039	9.93745e-09		1171	0.167875	0.0143739	0.182249	0.732125	0.0856261	0.999999
1172	0.00789121	0.090934	0.0988252	0.892109	0.009066	9.98923e-09		1172	0.167824	0.0143702	0.182194	0.732176	0.0856298	0.999999
1173	0.0079173	0.0909783	0.0988956	0.892083	0.00902174	1.00415e-08		1173	0.167773	0.0143664	0.182139	0.732227	0.0856336	0.999999
1174	0.0079435	0.0910224	0.0989659	0.892057	0.00897761	1.00942e-08		1174	0.167722	0.0143627	0.182085	0.732278	0.0856373	0.999999
1175	0.0079698	0.0910664	0.0990362	0.89203	0.0089336	1.01475e-08		1175	0.167671	0.014359	0.18203	0.732329	0.085641	0.999999
1176	0.00799621	0.0911103	0.0991065	0.892004	0.00888972	1.02012e-08		1176	0.16762	0.0143552	0.181976	0.73238	0.0856448	0.999999
1177	0.00802273	0.091154	0.0991768	0.891977	0.00884597	1.02555e-08		1177	0.167569	0.0143515	0.181921	0.732431	0.0856485	0.999999
1178	0.00804936	0.0911976	0.099247	0.891951	0.00880235	1.03102e-08		1178	0.167519	0.0143478	0.181866	0.732481	0.0856522	0.999999
1179	0.00807609	0.0912411	0.0993172	0.891924	0.00875886	1.03655e-08		1179	0.167468	0.0143441	0.181812	0.732532	0.0856559	0.999999
1180	0.00810293	0.0912845	0.0993874	0.891897	0.00871549	1.04213e-08		1180	0.167417	0.0143403	0.181757	0.732583	0.0856597	0.999999
1181	0.00812988	0.0913277	0.0994576	0.89187	0.00867226	1.04776e-08		1181	0.167366	0.0143366	0.181703	0.732634	0.0856634	0.999999
1182	0.00815694	0.0913708	0.0995278	0.891843	0.00862915	1.05345e-08		1182	0.167315	0.0143329	0.181648	0.732685	0.0856671	0.999999
1183	0.0081841	0.0914138	0.0995979	0.891816	0.00858618	1.05919e-08		1183	0.167265	0.0143291	0.181594	0.732735	0.0856709	0.999999
1184	0.00821138	0.0914567	0.099668	0.891789	0.00854333	1.06498e-08		1184	0.167214	0.0143254	0.181539	0.732786	0.0856746	0.999999
1185	0.00823876	0.0914994	0.0997381	0.891761	0.00850062	1.07083e-08		1185	0.167163	0.0143217	0.181485	0.732837	0.0856783	0.999999
1186	0.00826626	0.091542	0.0998082	0.891734	0.00845803	1.07673e-08		1186	0.167112	0.014318	0.18143	0.732888	0.085682	0.999999
1187	0.00829386	0.0915844	0.0998783	0.891706	0.00841558	1.08269e-08		1187	0.167062	0.0143143	0.181376	0.732938	0.0856857	0.999999
1188	0.00832158	0.0916267	0.0999483	0.891678	0.00837326	1.08871e-08		1188	0.167011	0.0143105	0.181321	0.732989	0.0856895	0.999998
1189	0.0083494	0.0916689	0.100018	0.891651	0.00833107	1.09479e-08		1189	0.16696	0.0143068	0.181267	0.73304	0.0856932	0.999998
1190	0.00837734	0.091711	0.100088	0.891623	0.00828901	1.10092e-08		1190	0.16691	0.0143031	0.181213	0.73309	0.0856969	0.999998
1191	0.00840539	0.0917529	0.100158	0.891595	0.00824709	1.10712e-08		1191	0.166859	0.0142994	0.181158	0.733141	0.0857006	0.999998
1192	0.00843355	0.0917947	0.100228	0.891566	0.00820529	1.11337e-08		1192	0.166808	0.0142957	0.181104	0.733192	0.0857043	0.999998
1193	0.00846182	0.0918364	0.100298	0.891538	0.00816363	1.11968e-08		1193	0.166758	0.0142919	0.18105	0.733242	0.0857081	0.999998
1194	0.0084902	0.0918779	0.100368	0.89151	0.00812211	1.12606e-08		1194	0.166707	0.0142882	0.180995	0.733293	0.0857118	0.999998
1195	0.0085187	0.0919193	0.100438	0.891481	0.00808071	1.13249e-08		1195	0.166657	0.0142845	0.180941	0.733343	0.0857155	0.999998
1196	0.00854731	0.0919605	0.100508	0.891453	0.00803945	1.13899e-08		1196	0.166606	0.0142808	0.180887	0.733394	0.0857192	0.999998
1197	0.00857603	0.0920017	0.100578	0.891424	0.00799833	1.14555e-08		1197	0.166555	0.0142771	0.180833	0.733445	0.0857229	0.999998
1198	0.00860486	0.0920427	0.100648	0.891395	0.00795733	1.15218e-08		1198	0.166505	0.0142734	0.180778	0.733495	0.0857266	0.999998
1199	0.00863381	0.0920835	0.100717	0.891366	0.00791648	1.15887e-08		1199	0.166454	0.0142696	0.180724	0.733546	0.0857304	0.999998
1200	0.00866287	0.0921242	0.100787	0.891337	0.00787575	1.16562e-08		1200	0.166404	0.0142659	0.18067	0.733596	0.0857341	0.999998
1201	0.00869205	0.0921648	0.100857	0.891308	0.00783516	1.17244e-08		1201	0.166353	0.0142622	0.180616	0.733647	0.0857378	0.999998
1202	0.00872134	0.0922053	0.100927	0.891279	0.00779471	1.17933e-08		1202	0.166303	0.0142585	0.180561	0.733697	0.0857415	0.999998
1203	0.00875074	0.0922456	0.100996	0.891249	0.00775439	1.18629e-08		1203	0.166252	0.0142548	0.180507	0.733748	0.0857452	0.999998
1204	0.00878026	0.0922858	0.101066	0.89122	0.00771421	1.19331e-08		1204	0.166202	0.0142511	0.180453	0.733798	0.0857489	0.999998
1205	0.00880989	0.0923258	0.101136	0.89119	0.00767417	1.20041e-08		1205	0.166152	0.0142474	0.180399	0.733848	0.0857526	0.999998
1206	0.00883964	0.0923657	0.101205	0.89116	0.00763426	1.20757e-08		1206	0.166101	0.0142437	0.180345	0.733899	0.0857563	0.999998
1207	0.00886951	0.0924055	0.101275	0.89113	0.00759448	1.2148e-08		1207	0.166051	0.01424	0.180291	0.733949	0.08576	0.999998
1208	0.00889949	0.0924452	0.101345	0.891101	0.00755485	1.22211e-08		1208	0.166	0.0142363	0.180237	0.734	0.0857637	0.999998
1209	0.00892959	0.0924847	0.101414	0.89107	0.00751535	1.22949e-08		1209	0.16595	0.0142326	0.180183	0.73405	0.0857674	0.999998
1210	0.0089598	0.092524	0.101484	0.89104	0.00747598	1.23694e-08		1210	0.1659	0.0142289	0.180129	0.7341	0.0857711	0.999998
1211	0.00899013	0.0925632	0.101553	0.89101	0.00743676	1.24447e-08		1211	0.165849	0.0142252	0.180074	0.734151	0.0857748	0.999998
1212	0.00902058	0.0926023	0.101623	0.890979	0.00739767	1.25207e-08		1212	0.165799	0.0142215	0.18002	0.734201	0.0857785	0.999998
1213	0.00905114	0.0926413	0.101692	0.890949	0.00735872	1.25974e-08		1213	0.165749	0.0142178	0.179966	0.734251	0.0857822	0.999998
1214	0.00908182	0.0926801	0.101762	0.890918	0.00731991	1.2675e-08		1214	0.165698	0.0142141	0.179912	0.734302	0.0857859	0.999998
1215	0.00911262	0.0927188	0.101831	0.890887	0.00728124	1.27533e-08		1215	0.165648	0.0142104	0.179859	0.734352	0.0857896	0.999998
1216	0.00914354	0.0927573	0.101901	0.890856	0.0072427	1.28324e-08		1216	0.165598	0.0142067	0.179805	0.734402	0.0857933	0.999998
1217	0.00917457	0.0927957	0.10197	0.890825	0.00720431	1.29123e-08		1217	0.165548	0.014203	0.179751	0.734452	0.085797	0.999998
1218	0.00920572	0.0928339	0.10204	0.890794	0.00716605	1.2993e-08		1218	0.165497	0.0141993	0.179697	0.734503	0.0858007	0.999998
1219	0.00923699	0.0928721	0.102109	0.890763	0.00712793	1.30745e-08		1219	0.165447	0.0141956	0.179643	0.734553	0.0858044	0.999998
1220	0.00926838	0.09291	0.102178	0.890732	0.00708996	1.31568e-08		1220	0.165397	0.0141919	0.179589	0.734603	0.0858081	0.999998
1221	0.00929989	0.0929479	0.102248	0.8907	0.00705212	1.324e-08		1221	0.165347	0.0141882	0.179535	0.734653	0.0858118	0.999998
1222	0.00933152	0.0929856	0.102317	0.890668	0.00701442	1.3324e-08		1222	0.165297	0.0141845	0.179481	0.734703	0.0858155	0.999998
1223	0.00936327	0.0930231	0.102386	0.890637	0.00697686	1.34089e-08		1223	0.165247	0.0141808	0.179427	0.734753	0.0858192	0.999998
1224	0.00939513	0.0930606	0.102456	0.890605	0.00693944	1.34946e-08		1224	0.165196	0.0141771	0.179373	0.734804	0.0858229	0.999998
1225	0.00942712	0.0930978	0.102525	0.890573	0.00690217	1.35812e-08		1225	0.165146	0.0141734	0.17932	0.734854	0.0858266	0.999998
1226	0.00945922	0.093135	0.102594	0.890541	0.00686503	1.36687e-08		1226	0.165096	0.0141697	0.179266	0.734904	0.0858303	0.999998
1227	0.00949145	0.093172	0.102663	0.890509	0.00682803	1.37571e-08		1227	0.165046	0.014166	0.179212	0.734954	0.085834	0.999998
1228	0.00952379	0.0932088	0.102733	0.890476	0.00679118	1.38464e-08		1228	0.164996	0.0141623	0.179158	0.735004	0.0858377	0.999998
1229	0.00955626	0.0932455	0.102802	0.890444	0.00675446	1.39366e-08		1229	0.164946	0.0141587	0.179105	0.735054	0.0858413	0.999998
1230	0.00958885	0.0932821	0.102871	0.890411	0.00671789	1.40277e-08		1230	0.164896	0.014155	0.179051	0.735104	0.085845	0.999998
1231	0.00962156	0.0933185	0.10294	0.890378	0.00668146	1.41198e-08		1231	0.164846	0.0141513	0.178997	0.735154	0.0858487	0.999998
1232	0.00965438	0.0933548	0.103009	0.890346	0.00664517	1.42128e-08		1232	0.164796	0.0141476	0.178943	0.735204	0.0858524	0.999998
1233	0.00968733	0.093391	0.103078	0.890313	0.00660902	1.43068e-08		1233	0.164746	0.0141439	0.17889	0.735254	0.0858561	0.999998
1234	0.00972041	0.093427	0.103147	0.89028	0.00657302	1.44017e-08		1234	0.164696	0.0141402	0.178836	0.735304	0.0858598	0.999998
1235	0.0097536	0.0934628	0.103216	0.890246	0.00653716	1.44976e-08		1235	0.164646	0.0141365	0.178782	0.735354	0.0858635	0.999998
1236	0.00978691	0.0934986	0.103285	0.890213	0.00650144	1.45946e-08		1236	0.164596	0.0141329	0.178729	0.735404	0.0858671	0.999998
1237	0.00982035	0.0935341	0.103354	0.89018	0.00646586	1.46925e-08		1237	0.164546	0.0141292	0.178675	0.735454	0.0858708	0.999998
1238	0.00985391	0.0935696	0.103423	0.890146	0.00643042	1.47914e-08		1238	0.164496	0.0141255	0.178622	0.735504	0.0858745	0.999997
1239	0.00988759	0.0936049	0.103492	0.890112	0.00639513	1.48914e-08		1239	0.164446	0.0141218	0.178568	0.735554	0.0858782	0.999997
1240	0.00992139	0.09364	0.103561	0.890079	0.00635998	1.49924e-08		1240	0.164396	0.0141181	0.178514	0.735604	0.0858819	0.999997
1241	0.00995532	0.093675	0.10363	0.890045	0.00632497	1.50945e-08		1241	0.164346	0.0141145	0.178461	0.735654	0.0858855	0.999997
1242	0.00998936	0.0937099	0.103699	0.890011	0.00629011	1.51976e-08		1242	0.164297	0.0141108	0.178407	0.735703	0.0858892	0.999997
1243	0.0100235	0.0937446	0.103768	0.889976	0.00625539	1.53018e-08		1243	0.164247	0.0141071	0.178354	0.735753	0.0858929	0.999997
1244	0.0100578	0.0937792	0.103837	0.889942	0.00622081	1.54071e-08		1244	0.164197	0.0141034	0.1783	0.735803	0.0858966	0.999997
1245	0.0100922	0.0938136	0.103906	0.889908	0.00618638	1.55136e-08		1245	0.164147	0.0140998	0.178247	0.735853	0.0859002	0.999997
1246	0.0101268	0.0938479	0.103975	0.889873	0.00615209	1.56211e-08		1246	0.164097	0.0140961	0.178193	0.735903	0.0859039	0.999997
1247	0.0101614	0.0938821	0.104043	0.889839	0.00611795	1.57298e-08		1247	0.164047	0.0140924	0.17814	0.735953	0.0859076	0.999997
1248	0.0101962	0.0939161	0.104112	0.889804	0.00608395	1.58396e-08		1248	0.163998	0.0140887	0.178086	0.736002	0.0859113	0.999997
1249	0.0102311	0.0939499	0.104181	0.889769	0.00605009	1.59506e-08		1249	0.163948	0.0140851	0.178033	0.736052	0.0859149	0.999997
1250	0.0102662	0.0939836	0.10425	0.889734	0.00601638	1.60627e-08		1250	0.163898	0.0140814	0.17798	0.736102	0.0859186	0.999997
1251	0.0103013	0.0940172	0.104319	0.889699	0.00598281	1.6176e-08		1251	0.163848	0.0140777	0.177926	0.736152	0.0859223	0.999997
1252	0.0103366	0.0940506	0.104387	0.889663	0.00594938	1.62906e-08		1252	0.163799	0.0140741	0.177873	0.736201	0.0859259	0.999997
1253	0.010372	0.0940839	0.104456	0.889628	0.0059161	1.64064e-08		1253	0.163749	0.0140704	0.177819	0.736251	0.0859296	0.999997
1254	0.0104075	0.094117	0.104525	0.889592	0.00588297	1.65233e-08		1254	0.163699	0.0140667	0.177766	0.736301	0.0859333	0.999997
1255	0.0104432	0.09415	0.104593	0.889557	0.00584998	1.66416e-08		1255	0.16365	0.014063	0.177713	0.73635	0.085937	0.999997
1256	0.010479	0.0941829	0.104662	0.889521	0.00581713	1.67611e-08		1256	0.1636	0.0140594	0.177659	0.7364	0.0859406	0.999997
1257	0.0105149	0.0942156	0.10473	0.889485	0.00578443	1.68819e-08		1257	0.16355	0.0140557	0.177606	0.73645	0.0859443	0.999997
1258	0.0105509	0.0942481	0.104799	0.889449	0.00575188	1.70039e-08		1258	0.163501	0.0140521	0.177553	0.736499	0.0859479	0.999997
1259	0.010587	0.0942805	0.104868	0.889413	0.00571946	1.71273e-08		1259	0.163451	0.0140484	0.1775	0.736549	0.0859516	0.999997
1260	0.0106233	0.0943128	0.104936	0.889377	0.0056872	1.7252e-08		1260	0.163402	0.0140447	0.177446	0.736598	0.0859553	0.999997
1261	0.0106597	0.0943449	0.105005	0.88934	0.00565508	1.73781e-08		1261	0.163352	0.0140411	0.177393	0.736648	0.0859589	0.999997
1262	0.0106962	0.0943769	0.105073	0.889304	0.0056231	1.75055e-08		1262	0.163303	0.0140374	0.17734	0.736697	0.0859626	0.999997
1263	0.0107329	0.0944087	0.105142	0.889267	0.00559127	1.76342e-08		1263	0.163253	0.0140337	0.177287	0.736747	0.0859663	0.999997
1264	0.0107697	0.0944404	0.10521	0.88923	0.00555958	1.77644e-08		1264	0.163203	0.0140301	0.177234	0.736797	0.0859699	0.999997
1265	0.0108066	0.094472	0.105279	0.889193	0.00552804	1.7896e-08		1265	0.163154	0.0140264	0.17718	0.736846	0.0859736	0.999997
1266	0.0108436	0.0945034	0.105347	0.889156	0.00549665	1.8029e-08		1266	0.163104	0.0140228	0.177127	0.736896	0.0859772	0.999997
1267	0.0108807	0.0945346	0.105415	0.889119	0.00546539	1.81634e-08		1267	0.163055	0.0140191	0.177074	0.736945	0.0859809	0.999997
1268	0.010918	0.0945657	0.105484	0.889082	0.00543429	1.82993e-08		1268	0.163005	0.0140155	0.177021	0.736995	0.0859845	0.999997
1269	0.0109554	0.0945967	0.105552	0.889045	0.00540333	1.84367e-08		1269	0.162956	0.0140118	0.176968	0.737044	0.0859882	0.999997
1270	0.0109929	0.0946275	0.10562	0.889007	0.00537251	1.85755e-08		1270	0.162907	0.0140081	0.176915	0.737093	0.0859919	0.999997
1271	0.0110305	0.0946582	0.105689	0.888969	0.00534185	1.87159e-08		1271	0.162857	0.0140045	0.176862	0.737143	0.0859955	0.999997
1272	0.0110683	0.0946887	0.105757	0.888932	0.00531132	1.88578e-08		1272	0.162808	0.0140008	0.176809	0.737192	0.0859992	0.999996
1273	0.0111062	0.0947191	0.105825	0.888894	0.00528094	1.90013e-08		1273	0.162758	0.0139972	0.176756	0.737242	0.0860028	0.999996
1274	0.0111442	0.0947493	0.105894	0.888856	0.00525071	1.91463e-08		1274	0.162709	0.0139935	0.176703	0.737291	0.0860065	0.999996
1275	0.0111824	0.0947794	0.105962	0.888818	0.00522062	1.9293e-08		1275	0.16266	0.0139899	0.17665	0.73734	0.0860101	0.999996
1276	0.0112206	0.0948093	0.10603	0.888779	0.00519068	1.94412e-08		1276	0.16261	0.0139862	0.176597	0.73739	0.0860138	0.999996
1277	0.011259	0.0948391	0.106098	0.888741	0.00516088	1.9591e-08		1277	0.162561	0.0139826	0.176544	0.737439	0.0860174	0.999996
1278	0.0112976	0.0948688	0.106166	0.888702	0.00513123	1.97425e-08		1278	0.162512	0.0139789	0.176491	0.737488	0.0860211	0.999996
1279	0.0113362	0.0948983	0.106234	0.888664	0.00510172	1.98957e-08		1279	0.162462	0.0139753	0.176438	0.737538	0.0860247	0.999996
1280	0.011375	0.0949276	0.106303	0.888625	0.00507236	2.00506e-08		1280	0.162413	0.0139716	0.176385	0.737587	0.0860284	0.999996
1281	0.0114139	0.0949569	0.106371	0.888586	0.00504314	2.02071e-08		1281	0.162364	0.013968	0.176332	0.737636	0.086032	0.999996
1282	0.0114529	0.0949859	0.106439	0.888547	0.00501406	2.03654e-08		1282	0.162315	0.0139643	0.176279	0.737685	0.0860357	0.999996
1283	0.011492	0.0950149	0.106507	0.888508	0.00498514	2.05255e-08		1283	0.162265	0.0139607	0.176226	0.737735	0.0860393	0.999996
1284	0.0115313	0.0950436	0.106575	0.888469	0.00495635	2.06873e-08		1284	0.162216	0.0139571	0.176173	0.737784	0.0860429	0.999996
1285	0.0115707	0.0950723	0.106643	0.888429	0.00492772	2.08509e-08		1285	0.162167	0.0139534	0.17612	0.737833	0.0860466	0.999996
1286	0.0116102	0.0951008	0.106711	0.88839	0.00489922	2.10164e-08		1286	0.162118	0.0139498	0.176067	0.737882	0.0860502	0.999996
1287	0.0116498	0.0951291	0.106779	0.88835	0.00487087	2.11836e-08		1287	0.162069	0.0139461	0.176015	0.737931	0.0860539	0.999996
1288	0.0116896	0.0951573	0.106847	0.88831	0.00484267	2.13528e-08		1288	0.162019	0.0139425	0.175962	0.737981	0.0860575	0.999996
1289	0.0117295	0.0951854	0.106915	0.888271	0.00481461	2.15238e-08		1289	0.16197	0.0139389	0.175909	0.73803	0.0860611	0.999996
1290	0.0117695	0.0952133	0.106983	0.888231	0.0047867	2.16967e-08		1290	0.161921	0.0139352	0.175856	0.738079	0.0860648	0.999996
1291	0.0118096	0.0952411	0.107051	0.88819	0.00475892	2.18716e-08		1291	0.161872	0.0139316	0.175804	0.738128	0.0860684	0.999996
1292	0.0118499	0.0952687	0.107119	0.88815	0.0047313	2.20484e-08		1292	0.161823	0.0139279	0.175751	0.738177	0.0860721	0.999996
1293	0.0118902	0.0952962	0.107186	0.88811	0.00470382	2.22272e-08		1293	0.161774	0.0139243	0.175698	0.738226	0.0860757	0.999996
1294	0.0119308	0.0953235	0.107254	0.888069	0.00467648	2.2408e-08		1294	0.161725	0.0139207	0.175645	0.738275	0.0860793	0.999996
1295	0.0119714	0.0953507	0.107322	0.888029	0.00464928	2.25908e-08		1295	0.161676	0.013917	0.175593	0.738324	0.086083	0.999996
1296	0.0120121	0.0953778	0.10739	0.887988	0.00462223	2.27757e-08		1296	0.161627	0.0139134	0.17554	0.738373	0.0860866	0.999996
1297	0.012053	0.0954047	0.107458	0.887947	0.00459532	2.29626e-08		1297	0.161578	0.0139098	0.175487	0.738422	0.0860902	0.999996
1298	0.012094	0.0954314	0.107525	0.887906	0.00456856	2.31517e-08		1298	0.161529	0.0139061	0.175435	0.738471	0.0860939	0.999995
1299	0.0121351	0.0954581	0.107593	0.887865	0.00454194	2.33429e-08		1299	0.16148	0.0139025	0.175382	0.73852	0.0860975	0.999995
1300	0.0121764	0.0954845	0.107661	0.887824	0.00451546	2.35362e-08		1300	0.161431	0.0138989	0.175329	0.738569	0.0861011	0.999995
1301	0.0122177	0.0955109	0.107729	0.887782	0.00448913	2.37318e-08		1301	0.161382	0.0138952	0.175277	0.738618	0.0861048	0.999995
1302	0.0122592	0.0955371	0.107796	0.887741	0.00446294	2.39295e-08		1302	0.161333	0.0138916	0.175224	0.738667	0.0861084	0.999995
1303	0.0123008	0.0955631	0.107864	0.887699	0.00443689	2.41295e-08		1303	0.161284	0.013888	0.175172	0.738716	0.086112	0.999995
1304	0.0123426	0.095589	0.107932	0.887657	0.00441098	2.43317e-08		1304	0.161235	0.0138844	0.175119	0.738765	0.0861156	0.999995
1305	0.0123844	0.0956148	0.107999	0.887616	0.00438522	2.45363e-08		1305	0.161186	0.0138807	0.175067	0.738814	0.0861193	0.999995
1306	0.0124264	0.0956404	0.108067	0.887574	0.0043596	2.47432e-08		1306	0.161137	0.0138771	0.175014	0.738863	0.0861229	0.999995
1307	0.0124685	0.0956659	0.108134	0.887531	0.00433412	2.49524e-08		1307	0.161088	0.0138735	0.174962	0.738912	0.0861265	0.999995
1308	0.0125107	0.0956912	0.108202	0.887489	0.00430878	2.5164e-08		1308	0.161039	0.0138699	0.174909	0.738961	0.0861301	0.999995
1309	0.0125531	0.0957164	0.108269	0.887447	0.00428358	2.5378e-08		1309	0.16099	0.0138662	0.174857	0.73901	0.0861338	0.999995
1310	0.0125955	0.0957415	0.108337	0.887404	0.00425853	2.55944e-08		1310	0.160942	0.0138626	0.174804	0.739058	0.0861374	0.999995
1311	0.0126381	0.0957664	0.108405	0.887362	0.00423361	2.58134e-08		1311	0.160893	0.013859	0.174752	0.739107	0.086141	0.999995
1312	0.0126808	0.0957912	0.108472	0.887319	0.00420884	2.60348e-08		1312	0.160844	0.0138554	0.174699	0.739156	0.0861446	0.999995
1313	0.0127237	0.0958158	0.108539	0.887276	0.00418421	2.62587e-08		1313	0.160795	0.0138518	0.174647	0.739205	0.0861482	0.999995
1314	0.0127666	0.0958403	0.108607	0.887233	0.00415972	2.64852e-08		1314	0.160746	0.0138481	0.174594	0.739254	0.0861519	0.999995
1315	0.0128097	0.0958646	0.108674	0.88719	0.00413537	2.67144e-08		1315	0.160698	0.0138445	0.174542	0.739302	0.0861555	0.999995
1316	0.0128529	0.0958888	0.108742	0.887147	0.00411116	2.69461e-08		1316	0.160649	0.0138409	0.17449	0.739351	0.0861591	0.999995
1317	0.0128962	0.0959129	0.108809	0.887104	0.00408709	2.71805e-08		1317	0.1606	0.0138373	0.174437	0.7394	0.0861627	0.999995
1318	0.0129396	0.0959368	0.108876	0.88706	0.00406315	2.74176e-08		1318	0.160551	0.0138337	0.174385	0.739449	0.0861663	0.999994
1319	0.0129831	0.0959606	0.108944	0.887017	0.00403936	2.76574e-08		1319	0.160503	0.0138301	0.174333	0.739497	0.0861699	0.999994
1320	0.0130268	0.0959843	0.109011	0.886973	0.00401571	2.79e-08		1320	0.160454	0.0138264	0.17428	0.739546	0.0861736	0.999994
1321	0.0130706	0.0960078	0.109078	0.886929	0.0039922	2.81454e-08		1321	0.160405	0.0138228	0.174228	0.739595	0.0861772	0.999994
1322	0.0131145	0.0960312	0.109146	0.886886	0.00396882	2.83936e-08		1322	0.160357	0.0138192	0.174176	0.739643	0.0861808	0.999994
1323	0.0131585	0.0960544	0.109213	0.886841	0.00394558	2.86447e-08		1323	0.160308	0.0138156	0.174124	0.739692	0.0861844	0.999994
1324	0.0132026	0.0960775	0.10928	0.886797	0.00392248	2.88987e-08		1324	0.160259	0.013812	0.174071	0.739741	0.086188	0.999994
1325	0.0132469	0.0961005	0.109347	0.886753	0.00389952	2.91556e-08		1325	0.160211	0.0138084	0.174019	0.739789	0.0861916	0.999994
1326	0.0132913	0.0961233	0.109415	0.886709	0.0038767	2.94155e-08		1326	0.160162	0.0138048	0.173967	0.739838	0.0861952	0.999994
1327	0.0133358	0.096146	0.109482	0.886664	0.00385401	2.96784e-08		1327	0.160114	0.0138012	0.173915	0.739886	0.0861988	0.999994
1328	0.0133804	0.0961685	0.109549	0.88662	0.00383146	2.99443e-08		1328	0.160065	0.0137976	0.173863	0.739935	0.0862024	0.999994
1329	0.0134251	0.0961909	0.109616	0.886575	0.00380905	3.02134e-08		1329	0.160017	0.0137939	0.17381	0.739983	0.0862061	0.999994
1330	0.0134699	0.0962132	0.109683	0.88653	0.00378677	3.04855e-08		1330	0.159968	0.0137903	0.173758	0.740032	0.0862097	0.999994
1331	0.0135149	0.0962354	0.10975	0.886485	0.00376463	3.07608e-08		1331	0.159919	0.0137867	0.173706	0.740081	0.0862133	0.999994
1332	0.01356	0.0962574	0.109817	0.88644	0.00374263	3.10394e-08		1332	0.159871	0.0137831	0.173654	0.740129	0.0862169	0.999994
1333	0.0136051	0.0962792	0.109884	0.886395	0.00372076	3.13211e-08		1333	0.159822	0.0137795	0.173602	0.740178	0.0862205	0.999994
1334	0.0136504	0.096301	0.109951	0.88635	0.00369902	3.16062e-08		1334	0.159774	0.0137759	0.17355	0.740226	0.0862241	0.999994
1335	0.0136959	0.0963226	0.110018	0.886304	0.00367742	3.18946e-08		1335	0.159726	0.0137723	0.173498	0.740274	0.0862277	0.999994
1336	0.0137414	0.096344	0.110085	0.886259	0.00365596	3.21863e-08		1336	0.159677	0.0137687	0.173446	0.740323	0.0862313	0.999993
1337	0.013787	0.0963654	0.110152	0.886213	0.00363463	3.24815e-08		1337	0.159629	0.0137651	0.173394	0.740371	0.0862349	0.999993
1338	0.0138328	0.0963866	0.110219	0.886167	0.00361343	3.27801e-08		1338	0.15958	0.0137615	0.173342	0.74042	0.0862385	0.999993
1339	0.0138787	0.0964076	0.110286	0.886121	0.00359236	3.30822e-08		1339	0.159532	0.0137579	0.17329	0.740468	0.0862421	0.999993
1340	0.0139246	0.0964286	0.110353	0.886075	0.00357143	3.33879e-08		1340	0.159483	0.0137543	0.173238	0.740517	0.0862457	0.999993
1341	0.0139707	0.0964494	0.11042	0.886029	0.00355063	3.36971e-08		1341	0.159435	0.0137507	0.173186	0.740565	0.0862493	0.999993
1342	0.0140169	0.09647	0.110487	0.885983	0.00352997	3.40099e-08		1342	0.159387	0.0137471	0.173134	0.740613	0.0862529	0.999993
1343	0.0140633	0.0964906	0.110554	0.885937	0.00350943	3.43265e-08		1343	0.159338	0.0137435	0.173082	0.740662	0.0862565	0.999993
1344	0.0141097	0.096511	0.110621	0.88589	0.00348903	3.46467e-08		1344	0.15929	0.0137399	0.17303	0.74071	0.0862601	0.999993
1345	0.0141562	0.0965312	0.110687	0.885844	0.00346876	3.49707e-08		1345	0.159242	0.0137363	0.172978	0.740758	0.0862637	0.999993
1346	0.0142029	0.0965514	0.110754	0.885797	0.00344861	3.52985e-08		1346	0.159193	0.0137327	0.172926	0.740807	0.0862673	0.999993
1347	0.0142496	0.0965714	0.110821	0.88575	0.0034286	3.56302e-08		1347	0.159145	0.0137292	0.172874	0.740855	0.0862708	0.999993
1348	0.0142965	0.0965913	0.110888	0.885703	0.00340872	3.59658e-08		1348	0.159097	0.0137256	0.172822	0.740903	0.0862744	0.999993
1349	0.0143435	0.096611	0.110955	0.885657	0.00338897	3.63053e-08		1349	0.159049	0.013722	0.172771	0.740951	0.086278	0.999993
1350	0.0143906	0.0966307	0.111021	0.885609	0.00336935	3.66489e-08		1350	0.159	0.0137184	0.172719	0.741	0.0862816	0.999992
1351	0.0144378	0.0966501	0.111088	0.885562	0.00334985	3.69965e-08		1351	0.158952	0.0137148	0.172667	0.741048	0.0862852	0.999992
1352	0.0144851	0.0966695	0.111155	0.885515	0.00333049	3.73482e-08		1352	0.158904	0.0137112	0.172615	0.741096	0.0862888	0.999992
1353	0.0145325	0.0966888	0.111221	0.885467	0.00331125	3.7704e-08		1353	0.158856	0.0137076	0.172563	0.741144	0.0862924	0.999992
1354	0.01458	0.0967079	0.111288	0.88542	0.00329214	3.80641e-08		1354	0.158808	0.013704	0.172512	0.741192	0.086296	0.999992
1355	0.0146277	0.0967268	0.111355	0.885372	0.00327315	3.84284e-08		1355	0.158759	0.0137004	0.17246	0.741241	0.0862996	0.999992
1356	0.0146754	0.0967457	0.111421	0.885325	0.0032543	3.87971e-08		1356	0.158711	0.0136969	0.172408	0.741289	0.0863031	0.999992
1357	0.0147232	0.0967644	0.111488	0.885277	0.00323557	3.91701e-08		1357	0.158663	0.0136933	0.172356	0.741337	0.0863067	0.999992
1358	0.0147712	0.096783	0.111554	0.885229	0.00321696	3.95475e-08		1358	0.158615	0.0136897	0.172305	0.741385	0.0863103	0.999992
1359	0.0148192	0.0968015	0.111621	0.885181	0.00319848	3.99295e-08		1359	0.158567	0.0136861	0.172253	0.741433	0.0863139	0.999992
1360	0.0148674	0.0968199	0.111687	0.885133	0.00318013	4.03159e-08		1360	0.158519	0.0136825	0.172201	0.741481	0.0863175	0.999992
1361	0.0149157	0.0968381	0.111754	0.885084	0.0031619	4.0707e-08		1361	0.158471	0.0136789	0.17215	0.741529	0.0863211	0.999992
1362	0.014964	0.0968562	0.11182	0.885036	0.00314379	4.11026e-08		1362	0.158423	0.0136754	0.172098	0.741577	0.0863246	0.999992
1363	0.0150125	0.0968742	0.111887	0.884987	0.00312581	4.1503e-08		1363	0.158375	0.0136718	0.172046	0.741625	0.0863282	0.999991
1364	0.0150611	0.0968921	0.111953	0.884939	0.00310795	4.19082e-08		1364	0.158327	0.0136682	0.171995	0.741673	0.0863318	0.999991
1365	0.0151098	0.0969098	0.11202	0.88489	0.00309021	4.23182e-08		1365	0.158278	0.0136646	0.171943	0.741722	0.0863354	0.999991
1366	0.0151585	0.0969274	0.112086	0.884841	0.0030726	4.2733e-08		1366	0.15823	0.0136611	0.171892	0.74177	0.0863389	0.999991
1367	0.0152074	0.0969449	0.112152	0.884793	0.0030551	4.31529e-08		1367	0.158182	0.0136575	0.17184	0.741818	0.0863425	0.999991
1368	0.0152564	0.0969623	0.112219	0.884744	0.00303773	4.35777e-08		1368	0.158135	0.0136539	0.171788	0.741865	0.0863461	0.999991
1369	0.0153055	0.0969795	0.112285	0.884695	0.00302048	4.40076e-08		1369	0.158087	0.0136503	0.171737	0.741913	0.0863497	0.999991
1370	0.0153547	0.0969967	0.112351	0.884645	0.00300335	4.44426e-08		1370	0.158039	0.0136468	0.171685	0.741961	0.0863532	0.999991
1371	0.0154039	0.0970137	0.112418	0.884596	0.00298633	4.48828e-08		1371	0.157991	0.0136432	0.171634	0.742009	0.0863568	0.999991
1372	0.0154533	0.0970306	0.112484	0.884547	0.00296944	4.53283e-08		1372	0.157943	0.0136396	0.171582	0.742057	0.0863604	0.999991
1373	0.0155028	0.0970473	0.11255	0.884497	0.00295267	4.57791e-08		1373	0.157895	0.013636	0.171531	0.742105	0.086364	0.999991
1374	0.0155524	0.097064	0.112616	0.884448	0.00293601	4.62353e-08		1374	0.157847	0.0136325	0.171479	0.742153	0.0863675	0.999991
1375	0.0156021	0.0970805	0.112683	0.884398	0.00291947	4.66969e-08		1375	0.157799	0.0136289	0.171428	0.742201	0.0863711	0.99999
1376	0.0156518	0.0970969	0.112749	0.884348	0.00290305	4.71641e-08		1376	0.157751	0.0136253	0.171377	0.742249	0.0863747	0.99999
1377	0.0157017	0.0971133	0.112815	0.884298	0.00288675	4.76369e-08		1377	0.157703	0.0136218	0.171325	0.742297	0.0863782	0.99999
1378	0.0157517	0.0971294	0.112881	0.884248	0.00287056	4.81153e-08		1378	0.157656	0.0136182	0.171274	0.742344	0.0863818	0.99999
1379	0.0158017	0.0971455	0.112947	0.884198	0.00285449	4.85995e-08		1379	0.157608	0.0136146	0.171222	0.742392	0.0863854	0.99999
1380	0.0158519	0.0971615	0.113013	0.884148	0.00283853	4.90895e-08		1380	0.15756	0.0136111	0.171171	0.74244	0.0863889	0.99999
1381	0.0159021	0.0971773	0.113079	0.884098	0.00282269	4.95854e-08		1381	0.157512	0.0136075	0.17112	0.742488	0.0863925	0.99999
1382	0.0159525	0.097193	0.113146	0.884048	0.00280696	5.00872e-08		1382	0.157464	0.0136039	0.171068	0.742536	0.0863961	0.99999
1383	0.0160029	0.0972087	0.113212	0.883997	0.00279134	5.0595e-08		1383	0.157417	0.0136004	0.171017	0.742583	0.0863996	0.99999
1384	0.0160535	0.0972242	0.113278	0.883947	0.00277584	5.1109e-08		1384	0.157369	0.0135968	0.170966	0.742631	0.0864032	0.99999
1385	0.0161041	0.0972396	0.113344	0.883896	0.00276045	5.16291e-08		1385	0.157321	0.0135932	0.170914	0.742679	0.0864068	0.99999
1386	0.0161548	0.0972548	0.11341	0.883845	0.00274517	5.21555e-08		1386	0.157273	0.0135897	0.170863	0.742727	0.0864103	0.999989
1387	0.0162056	0.09727	0.113476	0.883794	0.00273001	5.26882e-08		1387	0.157226	0.0135861	0.170812	0.742774	0.0864139	0.999989
1388	0.0162565	0.097285	0.113542	0.883743	0.00271495	5.32273e-08		1388	0.157178	0.0135826	0.170761	0.742822	0.0864174	0.999989
1389	0.0163075	0.0973	0.113608	0.883692	0.00270001	5.3773e-08		1389	0.15713	0.013579	0.170709	0.74287	0.086421	0.999989
1390	0.0163586	0.0973148	0.113673	0.883641	0.00268517	5.43251e-08		1390	0.157083	0.0135754	0.170658	0.742917	0.0864246	0.999989
1391	0.0164098	0.0973296	0.113739	0.88359	0.00267044	5.4884e-08		1391	0.157035	0.0135719	0.170607	0.742965	0.0864281	0.999989
1392	0.016461	0.0973442	0.113805	0.883539	0.00265583	5.54496e-08		1392	0.156987	0.0135683	0.170556	0.743013	0.0864317	0.999989
1393	0.0165124	0.0973587	0.113871	0.883488	0.00264132	5.6022e-08		1393	0.15694	0.0135648	0.170505	0.74306	0.0864352	0.999989
1394	0.0165638	0.0973731	0.113937	0.883436	0.00262692	5.66012e-08		1394	0.156892	0.0135612	0.170453	0.743108	0.0864388	0.999989
1395	0.0166154	0.0973874	0.114003	0.883385	0.00261262	5.71875e-08		1395	0.156845	0.0135577	0.170402	0.743155	0.0864423	0.999988
1396	0.016667	0.0974016	0.114069	0.883333	0.00259843	5.77809e-08		1396	0.156797	0.0135541	0.170351	0.743203	0.0864459	0.999988
1397	0.0167187	0.0974156	0.114134	0.883281	0.00258435	5.83814e-08		1397	0.15675	0.0135506	0.1703	0.74325	0.0864494	0.999988
1398	0.0167704	0.0974296	0.1142	0.88323	0.00257038	5.89892e-08		1398	0.156702	0.013547	0.170249	0.743298	0.086453	0.999988
1399	0.0168223	0.0974435	0.114266	0.883178	0.0025565	5.96043e-08		1399	0.156654	0.0135435	0.170198	0.743346	0.0864565	0.999988
1400	0.0168743	0.0974573	0.114332	0.883126	0.00254274	6.02269e-08		1400	0.156607	0.0135399	0.170147	0.743393	0.0864601	0.999988
1401	0.0169263	0.0974709	0.114397	0.883074	0.00252907	6.08569e-08		1401	0.156559	0.0135364	0.170096	0.743441	0.0864636	0.999988
1402	0.0169784	0.0974845	0.114463	0.883022	0.00251551	6.14946e-08		1402	0.156512	0.0135328	0.170045	0.743488	0.0864672	0.999988
1403	0.0170306	0.0974979	0.114529	0.882969	0.00250205	6.214e-08		1403	0.156465	0.0135293	0.169994	0.743535	0.0864707	0.999988
1404	0.0170829	0.0975113	0.114594	0.882917	0.0024887	6.27933e-08		1404	0.156417	0.0135257	0.169943	0.743583	0.0864743	0.999987
1405	0.0171353	0.0975246	0.11466	0.882865	0.00247544	6.34544e-08		1405	0.15637	0.0135222	0.169892	0.74363	0.0864778	0.999987
1406	0.0171877	0.0975377	0.114725	0.882812	0.00246229	6.41235e-08		1406	0.156322	0.0135186	0.169841	0.743678	0.0864814	0.999987
1407	0.0172403	0.0975508	0.114791	0.88276	0.00244924	6.48007e-08		1407	0.156275	0.0135151	0.16979	0.743725	0.0864849	0.999987
1408	0.0172929	0.0975637	0.114857	0.882707	0.00243628	6.54861e-08		1408	0.156227	0.0135115	0.169739	0.743773	0.0864885	0.999987
1409	0.0173456	0.0975766	0.114922	0.882654	0.00242343	6.61798e-08		1409	0.15618	0.013508	0.169688	0.74382	0.086492	0.999987
1410	0.0173983	0.0975893	0.114988	0.882602	0.00241067	6.6882e-08		1410	0.156133	0.0135045	0.169637	0.743867	0.0864955	0.999987
1411	0.0174512	0.097602	0.115053	0.882549	0.00239801	6.75926e-08		1411	0.156085	0.0135009	0.169586	0.743915	0.0864991	0.999987
1412	0.0175041	0.0976145	0.115119	0.882496	0.00238545	6.83118e-08		1412	0.156038	0.0134974	0.169535	0.743962	0.0865026	0.999986
1413	0.0175571	0.097627	0.115184	0.882443	0.00237299	6.90398e-08		1413	0.155991	0.0134938	0.169485	0.744009	0.0865062	0.999986
1414	0.0176102	0.0976394	0.11525	0.88239	0.00236062	6.97766e-08		1414	0.155943	0.0134903	0.169434	0.744057	0.0865097	0.999986
1415	0.0176633	0.0976517	0.115315	0.882337	0.00234835	7.05223e-08		1415	0.155896	0.0134868	0.169383	0.744104	0.0865132	0.999986
1416	0.0177165	0.0976638	0.11538	0.882283	0.00233617	7.12771e-08		1416	0.155849	0.0134832	0.169332	0.744151	0.0865168	0.999986
1417	0.0177698	0.0976759	0.115446	0.88223	0.00232409	7.2041e-08		1417	0.155802	0.0134797	0.169281	0.744198	0.0865203	0.999986
1418	0.0178232	0.0976879	0.115511	0.882177	0.0023121	7.28142e-08		1418	0.155754	0.0134761	0.16923	0.744246	0.0865239	0.999986
1419	0.0178767	0.0976998	0.115576	0.882123	0.0023002	7.35968e-08		1419	0.155707	0.0134726	0.16918	0.744293	0.0865274	0.999986
1420	0.0179302	0.0977116	0.115642	0.88207	0.0022884	7.43888e-08		1420	0.15566	0.0134691	0.169129	0.74434	0.0865309	0.999985
1421	0.0179838	0.0977233	0.115707	0.882016	0.00227669	7.51905e-08		1421	0.155613	0.0134655	0.169078	0.744387	0.0865345	0.999985
1422	0.0180375	0.0977349	0.115772	0.881963	0.00226507	7.60019e-08		1422	0.155565	0.013462	0.169027	0.744435	0.086538	0.999985
1423	0.0180912	0.0977465	0.115838	0.881909	0.00225354	7.68232e-08		1423	0.155518	0.0134585	0.168977	0.744482	0.0865415	0.999985
1424	0.018145	0.0977579	0.115903	0.881855	0.0022421	7.76545e-08		1424	0.155471	0.013455	0.168926	0.744529	0.086545	0.999985
1425	0.0181989	0.0977692	0.115968	0.881801	0.00223076	7.84958e-08		1425	0.155424	0.0134514	0.168875	0.744576	0.0865486	0.999985
1426	0.0182528	0.0977805	0.116033	0.881747	0.0022195	7.93474e-08		1426	0.155377	0.0134479	0.168825	0.744623	0.0865521	0.999985
1427	0.0183069	0.0977917	0.116099	0.881693	0.00220833	8.02093e-08		1427	0.15533	0.0134444	0.168774	0.74467	0.0865556	0.999984
1428	0.018361	0.0978028	0.116164	0.881639	0.00219725	8.10817e-08		1428	0.155283	0.0134408	0.168723	0.744717	0.0865592	0.999984
1429	0.0184151	0.0978137	0.116229	0.881585	0.00218625	8.19647e-08		1429	0.155236	0.0134373	0.168673	0.744764	0.0865627	0.999984
1430	0.0184693	0.0978247	0.116294	0.881531	0.00217534	8.28584e-08		1430	0.155188	0.0134338	0.168622	0.744812	0.0865662	0.999984
1431	0.0185236	0.0978355	0.116359	0.881476	0.00216452	8.3763e-08		1431	0.155141	0.0134303	0.168572	0.744859	0.0865697	0.999984
1432	0.018578	0.0978462	0.116424	0.881422	0.00215378	8.46785e-08		1432	0.155094	0.0134267	0.168521	0.744906	0.0865733	0.999984
1433	0.0186324	0.0978569	0.116489	0.881368	0.00214313	8.56052e-08		1433	0.155047	0.0134232	0.168471	0.744953	0.0865768	0.999983
1434	0.0186869	0.0978674	0.116554	0.881313	0.00213257	8.65432e-08		1434	0.155	0.0134197	0.16842	0.745	0.0865803	0.999983
1435	0.0187414	0.0978779	0.116619	0.881259	0.00212209	8.74926e-08		1435	0.154953	0.0134162	0.168369	0.745047	0.0865838	0.999983
1436	0.0187961	0.0978883	0.116684	0.881204	0.00211169	8.84535e-08		1436	0.154906	0.0134126	0.168319	0.745094	0.0865874	0.999983
1437	0.0188507	0.0978986	0.116749	0.881149	0.00210137	8.94261e-08		1437	0.154859	0.0134091	0.168268	0.745141	0.0865909	0.999983
1438	0.0189055	0.0979089	0.116814	0.881095	0.00209114	9.04106e-08		1438	0.154812	0.0134056	0.168218	0.745188	0.0865944	0.999983
1439	0.0189603	0.097919	0.116879	0.88104	0.00208098	9.1407e-08		1439	0.154765	0.0134021	0.168167	0.745235	0.0865979	0.999982
1440	0.0190151	0.0979291	0.116944	0.880985	0.00207091	9.24155e-08		1440	0.154718	0.0133986	0.168117	0.745282	0.0866014	0.999982
1441	0.0190701	0.0979391	0.117009	0.88093	0.00206092	9.34363e-08		1441	0.154672	0.0133951	0.168067	0.745328	0.0866049	0.999982
1442	0.0191251	0.097949	0.117074	0.880875	0.00205101	9.44695e-08		1442	0.154625	0.0133915	0.168016	0.745375	0.0866085	0.999982
1443	0.0191801	0.0979588	0.117139	0.88082	0.00204118	9.55153e-08		1443	0.154578	0.013388	0.167966	0.745422	0.086612	0.999982
1444	0.0192352	0.0979686	0.117204	0.880765	0.00203143	9.65738e-08		1444	0.154531	0.0133845	0.167915	0.745469	0.0866155	0.999982
1445	0.0192904	0.0979782	0.117269	0.88071	0.00202175	9.76452e-08		1445	0.154484	0.013381	0.167865	0.745516	0.086619	0.999981
1446	0.0193456	0.0979878	0.117333	0.880654	0.00201215	9.87296e-08		1446	0.154437	0.0133775	0.167815	0.745563	0.0866225	0.999981
1447	0.0194009	0.0979974	0.117398	0.880599	0.00200263	9.98272e-08		1447	0.15439	0.013374	0.167764	0.74561	0.086626	0.999981
1448	0.0194562	0.0980068	0.117463	0.880544	0.00199319	1.00938e-07		1448	0.154344	0.0133705	0.167714	0.745656	0.0866295	0.999981
1449	0.0195116	0.0980162	0.117528	0.880488	0.00198382	1.02063e-07		1449	0.154297	0.013367	0.167664	0.745703	0.086633	0.999981
1450	0.0195671	0.0980255	0.117593	0.880433	0.00197453	1.03201e-07		1450	0.15425	0.0133634	0.167613	0.74575	0.0866366	0.999981
1451	0.0196226	0.0980347	0.117657	0.880377	0.00196531	1.04353e-07		1451	0.154203	0.0133599	0.167563	0.745797	0.0866401	0.99998
1452	0.0196781	0.0980438	0.117722	0.880322	0.00195617	1.05519e-07		1452	0.154156	0.0133564	0.167513	0.745844	0.0866436	0.99998
1453	0.0197337	0.0980529	0.117787	0.880266	0.0019471	1.06699e-07		1453	0.15411	0.0133529	0.167463	0.74589	0.0866471	0.99998
1454	0.0197894	0.0980619	0.117851	0.880211	0.0019381	1.07894e-07		1454	0.154063	0.0133494	0.167412	0.745937	0.0866506	0.99998
1455	0.0198451	0.0980708	0.117916	0.880155	0.00192917	1.09103e-07		1455	0.154016	0.0133459	0.167362	0.745984	0.0866541	0.99998
1456	0.0199009	0.0980797	0.117981	0.880099	0.00192032	1.10326e-07		1456	0.153969	0.0133424	0.167312	0.746031	0.0866576	0.999979
1457	0.0199567	0.0980885	0.118045	0.880043	0.00191154	1.11565e-07		1457	0.153923	0.0133389	0.167262	0.746077	0.0866611	0.999979
1458	0.0200126	0.0980972	0.11811	0.879987	0.00190283	1.12819e-07		1458	0.153876	0.0133354	0.167212	0.746124	0.0866646	0.999979
1459	0.0200685	0.0981058	0.118174	0.879931	0.00189419	1.14088e-07		1459	0.153829	0.0133319	0.167161	0.746171	0.0866681	0.999979
1460	0.0201245	0.0981144	0.118239	0.879876	0.00188562	1.15372e-07		1460	0.153783	0.0133284	0.167111	0.746217	0.0866716	0.999979
1461	0.0201805	0.0981229	0.118303	0.879819	0.00187712	1.16672e-07		1461	0.153736	0.0133249	0.167061	0.746264	0.0866751	0.999978
1462	0.0202366	0.0981313	0.118368	0.879763	0.00186868	1.17988e-07		1462	0.15369	0.0133214	0.167011	0.74631	0.0866786	0.999978
1463	0.0202927	0.0981397	0.118432	0.879707	0.00186032	1.1932e-07		1463	0.153643	0.0133179	0.166961	0.746357	0.0866821	0.999978
1464	0.0203489	0.098148	0.118497	0.879651	0.00185202	1.20668e-07		1464	0.153596	0.0133144	0.166911	0.746404	0.0866856	0.999978
1465	0.0204051	0.0981562	0.118561	0.879595	0.00184379	1.22033e-07		1465	0.15355	0.0133109	0.166861	0.74645	0.0866891	0.999978
1466	0.0204614	0.0981644	0.118626	0.879539	0.00183563	1.23414e-07		1466	0.153503	0.0133074	0.166811	0.746497	0.0866926	0.999977
1467	0.0205177	0.0981725	0.11869	0.879482	0.00182753	1.24812e-07		1467	0.153457	0.0133039	0.166761	0.746543	0.0866961	0.999977
1468	0.0205741	0.0981805	0.118755	0.879426	0.0018195	1.26226e-07		1468	0.15341	0.0133004	0.166711	0.74659	0.0866996	0.999977
1469	0.0206305	0.0981885	0.118819	0.87937	0.00181153	1.27658e-07		1469	0.153364	0.0132969	0.166661	0.746636	0.0867031	0.999977
1470	0.0206869	0.0981964	0.118883	0.879313	0.00180363	1.29108e-07		1470	0.153317	0.0132934	0.166611	0.746683	0.0867066	0.999977
1471	0.0207434	0.0982042	0.118948	0.879257	0.00179579	1.30575e-07		1471	0.153271	0.0132899	0.166561	0.746729	0.0867101	0.999976
1472	0.0207999	0.098212	0.119012	0.8792	0.00178801	1.3206e-07		1472	0.153224	0.0132864	0.166511	0.746776	0.0867136	0.999976
1473	0.0208565	0.0982197	0.119076	0.879143	0.0017803	1.33563e-07		1473	0.153178	0.0132829	0.166461	0.746822	0.0867171	0.999976
1474	0.0209132	0.0982274	0.119141	0.879087	0.00177264	1.35084e-07		1474	0.153131	0.0132795	0.166411	0.746869	0.0867205	0.999976
1475	0.0209698	0.0982349	0.119205	0.87903	0.00176505	1.36624e-07		1475	0.153085	0.013276	0.166361	0.746915	0.086724	0.999976
1476	0.0210265	0.0982425	0.119269	0.878973	0.00175752	1.38182e-07		1476	0.153038	0.0132725	0.166311	0.746962	0.0867275	0.999975
1477	0.0210833	0.0982499	0.119333	0.878917	0.00175006	1.39759e-07		1477	0.152992	0.013269	0.166261	0.747008	0.086731	0.999975
1478	0.0211401	0.0982574	0.119397	0.87886	0.00174265	1.41356e-07		1478	0.152946	0.0132655	0.166211	0.747054	0.0867345	0.999975
1479	0.0211969	0.0982647	0.119462	0.878803	0.0017353	1.42972e-07		1479	0.152899	0.013262	0.166161	0.747101	0.086738	0.999975
1480	0.0212538	0.098272	0.119526	0.878746	0.00172801	1.44607e-07		1480	0.152853	0.0132585	0.166111	0.747147	0.0867415	0.999974
1481	0.0213107	0.0982792	0.11959	0.878689	0.00172078	1.46263e-07		1481	0.152807	0.013255	0.166062	0.747193	0.086745	0.999974
1482	0.0213676	0.0982864	0.119654	0.878632	0.00171361	1.47938e-07		1482	0.15276	0.0132516	0.166012	0.74724	0.0867484	0.999974
1483	0.0214246	0.0982935	0.119718	0.878575	0.00170649	1.49634e-07		1483	0.152714	0.0132481	0.165962	0.747286	0.0867519	0.999974
1484	0.0214817	0.0983006	0.119782	0.878518	0.00169943	1.5135e-07		1484	0.152668	0.0132446	0.165912	0.747332	0.0867554	0.999973
1485	0.0215387	0.0983076	0.119846	0.878461	0.00169243	1.53087e-07		1485	0.152621	0.0132411	0.165862	0.747379	0.0867589	0.999973
1486	0.0215958	0.0983145	0.11991	0.878404	0.00168549	1.54846e-07		1486	0.152575	0.0132376	0.165813	0.747425	0.0867624	0.999973
1487	0.021653	0.0983214	0.119974	0.878347	0.0016786	1.56625e-07		1487	0.152529	0.0132342	0.165763	0.747471	0.0867658	0.999973
1488	0.0217101	0.0983282	0.120038	0.87829	0.00167176	1.58427e-07		1488	0.152482	0.0132307	0.165713	0.747518	0.0867693	0.999972
1489	0.0217673	0.098335	0.120102	0.878233	0.00166498	1.6025e-07		1489	0.152436	0.0132272	0.165663	0.747564	0.0867728	0.999972
1490	0.0218246	0.0983417	0.120166	0.878175	0.00165826	1.62095e-07		1490	0.15239	0.0132237	0.165614	0.74761	0.0867763	0.999972
1491	0.0218819	0.0983484	0.12023	0.878118	0.00165158	1.63962e-07		1491	0.152344	0.0132202	0.165564	0.747656	0.0867798	0.999972
1492	0.0219392	0.098355	0.120294	0.878061	0.00164496	1.65853e-07		1492	0.152298	0.0132168	0.165514	0.747702	0.0867832	0.999971
1493	0.0219965	0.0983616	0.120358	0.878003	0.0016384	1.67766e-07		1493	0.152251	0.0132133	0.165465	0.747749	0.0867867	0.999971
1494	0.0220539	0.0983681	0.120422	0.877946	0.00163188	1.69702e-07		1494	0.152205	0.0132098	0.165415	0.747795	0.0867902	0.999971
1495	0.0221113	0.0983746	0.120486	0.877889	0.00162542	1.71662e-07		1495	0.152159	0.0132063	0.165365	0.747841	0.0867937	0.999971
1496	0.0221687	0.098381	0.12055	0.877831	0.00161901	1.73645e-07		1496	0.152113	0.0132029	0.165316	0.747887	0.0867971	0.99997
1497	0.0222262	0.0983873	0.120614	0.877774	0.00161265	1.75653e-07		1497	0.152067	0.0131994	0.165266	0.747933	0.0868006	0.99997
1498	0.0222837	0.0983937	0.120677	0.877716	0.00160634	1.77685e-07		1498	0.152021	0.0131959	0.165217	0.747979	0.0868041	0.99997
1499	0.0223413	0.0983999	0.120741	0.877659	0.00160008	1.79741e-07		1499	0.151975	0.0131925	0.165167	0.748025	0.0868075	0.999969
1500	0.0223988	0.0984061	0.120805	0.877601	0.00159387	1.81823e-07		1500	0.151929	0.013189	0.165118	0.748071	0.086811	0.999969
1501	0.0224564	0.0984123	0.120869	0.877544	0.00158771	1.83929e-07		1501	0.151882	0.0131855	0.165068	0.748118	0.0868145	0.999969
1502	0.0225141	0.0984184	0.120932	0.877486	0.0015816	1.86062e-07		1502	0.151836	0.0131821	0.165018	0.748164	0.0868179	0.999969
1503	0.0225717	0.0984245	0.120996	0.877428	0.00157553	1.8822e-07		1503	0.15179	0.0131786	0.164969	0.74821	0.0868214	0.999968
1504	0.0226294	0.0984305	0.12106	0.877371	0.00156952	1.90404e-07		1504	0.151744	0.0131751	0.164919	0.748256	0.0868249	0.999968
1505	0.0226871	0.0984365	0.121124	0.877313	0.00156355	1.92614e-07		1505	0.151698	0.0131717	0.16487	0.748302	0.0868283	0.999968
1506	0.0227449	0.0984424	0.121187	0.877255	0.00155762	1.94851e-07		1506	0.151652	0.0131682	0.164821	0.748348	0.0868318	0.999967
1507	0.0228026	0.0984483	0.121251	0.877197	0.00155175	1.97116e-07		1507	0.151606	0.0131647	0.164771	0.748394	0.0868353	0.999967
1508	0.0228604	0.0984541	0.121314	0.87714	0.00154592	1.99407e-07		1508	0.15156	0.0131613	0.164722	0.74844	0.0868387	0.999967
1509	0.0229182	0.0984599	0.121378	0.877082	0.00154013	2.01727e-07		1509	0.151514	0.0131578	0.164672	0.748486	0.0868422	0.999966
1510	0.0229761	0.0984656	0.121442	0.877024	0.00153439	2.04074e-07		1510	0.151469	0.0131543	0.164623	0.748531	0.0868457	0.999966
1511	0.023034	0.0984713	0.121505	0.876966	0.0015287	2.0645e-07		1511	0.151423	0.0131509	0.164573	0.748577	0.0868491	0.999966
1512	0.0230919	0.098477	0.121569	0.876908	0.00152305	2.08854e-07		1512	0.151377	0.0131474	0.164524	0.748623	0.0868526	0.999966
1513	0.0231498	0.0984826	0.121632	0.87685	0.00151744	2.11288e-07		1513	0.151331	0.013144	0.164475	0.748669	0.086856	0.999965
1514	0.0232077	0.0984881	0.121696	0.876792	0.00151188	2.13751e-07		1514	0.151285	0.0131405	0.164425	0.748715	0.0868595	0.999965
1515	0.0232657	0.0984936	0.121759	0.876734	0.00150636	2.16244e-07		1515	0.151239	0.013137	0.164376	0.748761	0.086863	0.999965
1516	0.0233237	0.0984991	0.121823	0.876676	0.00150088	2.18766e-07		1516	0.151193	0.0131336	0.164327	0.748807	0.0868664	0.999964
1517	0.0233817	0.0985046	0.121886	0.876618	0.00149545	2.2132e-07		1517	0.151147	0.0131301	0.164277	0.748853	0.0868699	0.999964
1518	0.0234398	0.0985099	0.12195	0.87656	0.00149006	2.23904e-07		1518	0.151102	0.0131267	0.164228	0.748898	0.0868733	0.999964
1519	0.0234978	0.0985153	0.122013	0.876502	0.0014847	2.26519e-07		1519	0.151056	0.0131232	0.164179	0.748944	0.0868768	0.999963
1520	0.0235559	0.0985206	0.122077	0.876444	0.00147939	2.29166e-07		1520	0.15101	0.0131198	0.16413	0.74899	0.0868802	0.999963
1521	0.023614	0.0985259	0.12214	0.876386	0.00147412	2.31845e-07		1521	0.150964	0.0131163	0.16408	0.749036	0.0868837	0.999963
1522	0.0236721	0.0985311	0.122203	0.876328	0.00146889	2.34556e-07		1522	0.150918	0.0131129	0.164031	0.749082	0.0868871	0.999962
1523	0.0237303	0.0985363	0.122267	0.87627	0.00146371	2.37299e-07		1523	0.150873	0.0131094	0.163982	0.749127	0.0868906	0.999962
1524	0.0237885	0.0985414	0.12233	0.876212	0.00145856	2.40076e-07		1524	0.150827	0.013106	0.163933	0.749173	0.086894	0.999962
1525	0.0238466	0.0985466	0.122393	0.876153	0.00145344	2.42887e-07		1525	0.150781	0.0131025	0.163884	0.749219	0.0868975	0.999961
1526	0.0239049	0.0985516	0.122456	0.876095	0.00144837	2.45731e-07		1526	0.150735	0.0130991	0.163834	0.749265	0.0869009	0.999961
1527	0.0239631	0.0985567	0.12252	0.876037	0.00144334	2.48609e-07		1527	0.15069	0.0130956	0.163785	0.74931	0.0869044	0.99996
1528	0.0240213	0.0985617	0.122583	0.875979	0.00143834	2.51523e-07		1528	0.150644	0.0130922	0.163736	0.749356	0.0869078	0.99996
1529	0.0240796	0.0985666	0.122646	0.87592	0.00143339	2.54471e-07		1529	0.150598	0.0130887	0.163687	0.749402	0.0869113	0.99996
1530	0.0241379	0.0985715	0.122709	0.875862	0.00142847	2.57455e-07		1530	0.150553	0.0130853	0.163638	0.749447	0.0869147	0.999959
1531	0.0241962	0.0985764	0.122773	0.875804	0.00142358	2.60474e-07		1531	0.150507	0.0130818	0.163589	0.749493	0.0869182	0.999959
1532	0.0242545	0.0985813	0.122836	0.875745	0.00141874	2.6353e-07		1532	0.150461	0.0130784	0.16354	0.749539	0.0869216	0.999959
1533	0.0243129	0.0985861	0.122899	0.875687	0.00141393	2.66623e-07		1533	0.150416	0.013075	0.163491	0.749584	0.086925	0.999958
1534	0.0243712	0.0985908	0.122962	0.875629	0.00140915	2.69753e-07		1534	0.15037	0.0130715	0.163442	0.74963	0.0869285	0.999958
1535	0.0244296	0.0985956	0.123025	0.87557	0.00140441	2.72921e-07		1535	0.150325	0.0130681	0.163393	0.749675	0.0869319	0.999957
1536	0.024488	0.0986003	0.123088	0.875512	0.00139971	2.76127e-07		1536	0.150279	0.0130646	0.163344	0.749721	0.0869354	0.999957
1537	0.0245464	0.098605	0.123151	0.875454	0.00139504	2.79371e-07		1537	0.150233	0.0130612	0.163295	0.749767	0.0869388	0.999957
1538	0.0246048	0.0986096	0.123214	0.875395	0.00139041	2.82654e-07		1538	0.150188	0.0130578	0.163246	0.749812	0.0869422	0.999956
1539	0.0246632	0.0986142	0.123277	0.875337	0.00138581	2.85977e-07		1539	0.150142	0.0130543	0.163197	0.749858	0.0869457	0.999956
1540	0.0247217	0.0986188	0.12334	0.875278	0.00138124	2.8934e-07		1540	0.150097	0.0130509	0.163148	0.749903	0.0869491	0.999955
1541	0.0247801	0.0986233	0.123403	0.87522	0.00137671	2.92743e-07		1541	0.150051	0.0130474	0.163099	0.749949	0.0869526	0.999955
1542	0.0248386	0.0986278	0.123466	0.875161	0.00137221	2.96187e-07		1542	0.150006	0.013044	0.16305	0.749994	0.086956	0.999955
1543	0.0248971	0.0986323	0.123529	0.875103	0.00136774	2.99672e-07		1543	0.14996	0.0130406	0.163001	0.75004	0.0869594	0.999954
1544	0.0249556	0.0986367	0.123592	0.875044	0.00136331	3.032e-07		1544	0.149915	0.0130371	0.162952	0.750085	0.0869629	0.999954
1545	0.0250142	0.0986411	0.123655	0.874986	0.00135891	3.06769e-07		1545	0.149869	0.0130337	0.162903	0.750131	0.0869663	0.999953
1546	0.0250727	0.0986455	0.123718	0.874927	0.00135454	3.10382e-07		1546	0.149824	0.0130303	0.162854	0.750176	0.0869697	0.999953
1547	0.0251312	0.0986498	0.123781	0.874869	0.0013502	3.14037e-07		1547	0.149779	0.0130269	0.162805	0.750221	0.0869731	0.999953
1548	0.0251898	0.0986541	0.123844	0.87481	0.00134589	3.17737e-07		1548	0.149733	0.0130234	0.162757	0.750267	0.0869766	0.999952
1549	0.0252484	0.0986584	0.123907	0.874752	0.00134162	3.21481e-07		1549	0.149688	0.01302	0.162708	0.750312	0.08698	0.999952
1550	0.0253069	0.0986626	0.12397	0.874693	0.00133737	3.2527e-07		1550	0.149642	0.0130166	0.162659	0.750358	0.0869834	0.999951
1551	0.0253655	0.0986668	0.124032	0.874634	0.00133316	3.29104e-07		1551	0.149597	0.0130131	0.16261	0.750403	0.0869869	0.999951
1552	0.0254241	0.098671	0.124095	0.874576	0.00132898	3.32984e-07		1552	0.149552	0.0130097	0.162561	0.750448	0.0869903	0.99995
1553	0.0254828	0.0986752	0.124158	0.874517	0.00132482	3.36911e-07		1553	0.149506	0.0130063	0.162513	0.750494	0.0869937	0.99995
1554	0.0255414	0.0986793	0.124221	0.874459	0.0013207	3.40885e-07		1554	0.149461	0.0130029	0.162464	0.750539	0.0869971	0.999949
1555	0.0256	0.0986834	0.124283	0.8744	0.0013166	3.44906e-07		1555	0.149416	0.0129994	0.162415	0.750584	0.0870006	0.999949
1556	0.0256587	0.0986875	0.124346	0.874341	0.00131254	3.48975e-07		1556	0.14937	0.012996	0.162366	0.75063	0.087004	0.999949
1557	0.0257173	0.0986915	0.124409	0.874283	0.0013085	3.53094e-07		1557	0.149325	0.0129926	0.162318	0.750675	0.0870074	0.999948
1558	0.025776	0.0986955	0.124472	0.874224	0.00130449	3.57261e-07		1558	0.14928	0.0129892	0.162269	0.75072	0.0870108	0.999948
1559	0.0258347	0.0986995	0.124534	0.874165	0.00130051	3.61479e-07		1559	0.149235	0.0129857	0.16222	0.750765	0.0870143	0.999947
1560	0.0258934	0.0987034	0.124597	0.874107	0.00129656	3.65746e-07		1560	0.149189	0.0129823	0.162172	0.750811	0.0870177	0.999947
1561	0.0259521	0.0987074	0.124659	0.874048	0.00129263	3.70065e-07		1561	0.149144	0.0129789	0.162123	0.750856	0.0870211	0.999946
1562	0.0260108	0.0987113	0.124722	0.873989	0.00128873	3.74436e-07		1562	0.149099	0.0129755	0.162074	0.750901	0.0870245	0.999946
1563	0.0260695	0.0987151	0.124785	0.873931	0.00128486	3.78858e-07		1563	0.149054	0.0129721	0.162026	0.750946	0.0870279	0.999945
1564	0.0261282	0.098719	0.124847	0.873872	0.00128102	3.83334e-07		1564	0.149008	0.0129686	0.161977	0.750992	0.0870314	0.999945
1565	0.0261869	0.0987228	0.12491	0.873813	0.0012772	3.87863e-07		1565	0.148963	0.0129652	0.161928	0.751037	0.0870348	0.999944
1566	0.0262457	0.0987266	0.124972	0.873754	0.00127341	3.92446e-07		1566	0.148918	0.0129618	0.16188	0.751082	0.0870382	0.999944
1567	0.0263044	0.0987304	0.125035	0.873696	0.00126965	3.97084e-07		1567	0.148873	0.0129584	0.161831	0.751127	0.0870416	0.999943
1568	0.0263632	0.0987341	0.125097	0.873637	0.00126591	4.01778e-07		1568	0.148828	0.012955	0.161783	0.751172	0.087045	0.999943
1569	0.0264219	0.0987378	0.12516	0.873578	0.00126219	4.06527e-07		1569	0.148783	0.0129516	0.161734	0.751217	0.0870484	0.999942
1570	0.0264807	0.0987415	0.125222	0.873519	0.00125851	4.11333e-07		1570	0.148738	0.0129482	0.161686	0.751262	0.0870518	0.999942
1571	0.0265395	0.0987452	0.125285	0.873461	0.00125484	4.16196e-07		1571	0.148692	0.0129448	0.161637	0.751308	0.0870552	0.999941
1572	0.0265982	0.0987488	0.125347	0.873402	0.00125121	4.21118e-07		1572	0.148647	0.0129413	0.161589	0.751353	0.0870587	0.999941
1573	0.026657	0.0987524	0.125409	0.873343	0.00124759	4.26098e-07		1573	0.148602	0.0129379	0.16154	0.751398	0.0870621	0.99994
1574	0.0267158	0.098756	0.125472	0.873284	0.001244	4.31137e-07		1574	0.148557	0.0129345	0.161492	0.751443	0.0870655	0.999939
1575	0.0267746	0.0987596	0.125534	0.873225	0.00124044	4.36237e-07		1575	0.148512	0.0129311	0.161443	0.751488	0.0870689	0.999939
1576	0.0268334	0.0987631	0.125596	0.873167	0.0012369	4.41397e-07		1576	0.148467	0.0129277	0.161395	0.751533	0.0870723	0.999938
1577	0.0268922	0.0987666	0.125659	0.873108	0.00123338	4.46619e-07		1577	0.148422	0.0129243	0.161346	0.751578	0.0870757	0.999938
1578	0.026951	0.0987701	0.125721	0.873049	0.00122988	4.51903e-07		1578	0.148377	0.0129209	0.161298	0.751623	0.0870791	0.999937
1579	0.0270098	0.0987736	0.125783	0.87299	0.00122641	4.5725e-07		1579	0.148332	0.0129175	0.16125	0.751668	0.0870825	0.999937
1580	0.0270686	0.098777	0.125846	0.872931	0.00122297	4.6266e-07		1580	0.148287	0.0129141	0.161201	0.751713	0.0870859	0.999936
1581	0.0271275	0.0987805	0.125908	0.872873	0.00121954	4.68135e-07		1581	0.148242	0.0129107	0.161153	0.751758	0.0870893	0.999935
1582	0.0271863	0.0987839	0.12597	0.872814	0.00121614	4.73675e-07		1582	0.148197	0.0129073	0.161105	0.751803	0.0870927	0.999935
1583	0.0272451	0.0987872	0.126032	0.872755	0.00121276	4.79281e-07		1583	0.148152	0.0129039	0.161056	0.751848	0.0870961	0.999934
1584	0.0273039	0.0987906	0.126095	0.872696	0.0012094	4.84954e-07		1584	0.148107	0.0129005	0.161008	0.751893	0.0870995	0.999934
1585	0.0273628	0.0987939	0.126157	0.872637	0.00120606	4.90694e-07		1585	0.148063	0.0128971	0.16096	0.751937	0.0871029	0.999933
1586	0.0274216	0.0987973	0.126219	0.872578	0.00120275	4.96503e-07		1586	0.148018	0.0128937	0.160911	0.751982	0.0871063	0.999933
1587	0.0274805	0.0988005	0.126281	0.87252	0.00119946	5.0238e-07		1587	0.147973	0.0128903	0.160863	0.752027	0.0871097	0.999932
1588	0.0275393	0.0988038	0.126343	0.872461	0.00119618	5.08327e-07		1588	0.147928	0.0128869	0.160815	0.752072	0.0871131	0.999931
1589	0.0275981	0.0988071	0.126405	0.872402	0.00119293	5.14345e-07		1589	0.147883	0.0128835	0.160767	0.752117	0.0871165	0.999931
1590	0.027657	0.0988103	0.126467	0.872343	0.0011897	5.20435e-07		1590	0.147838	0.0128801	0.160718	0.752162	0.0871199	0.99993
1591	0.0277158	0.0988135	0.126529	0.872284	0.00118649	5.26597e-07		1591	0.147793	0.0128767	0.16067	0.752207	0.0871233	0.999929
1592	0.0277747	0.0988167	0.126591	0.872225	0.00118331	5.32832e-07		1592	0.147749	0.0128733	0.160622	0.752251	0.0871267	0.999929
1593	0.0278336	0.0988199	0.126653	0.872166	0.00118014	5.39141e-07		1593	0.147704	0.0128699	0.160574	0.752296	0.0871301	0.999928
1594	0.0278924	0.098823	0.126715	0.872108	0.00117699	5.45524e-07		1594	0.147659	0.0128665	0.160526	0.752341	0.0871335	0.999927
1595	0.0279513	0.0988261	0.126777	0.872049	0.00117386	5.51984e-07		1595	0.147614	0.0128631	0.160477	0.752386	0.0871369	0.999927
1596	0.0280101	0.0988292	0.126839	0.87199	0.00117075	5.5852e-07		1596	0.14757	0.0128597	0.160429	0.75243	0.0871403	0.999926
1597	0.028069	0.0988323	0.126901	0.871931	0.00116766	5.65134e-07		1597	0.147525	0.0128563	0.160381	0.752475	0.0871437	0.999926
1598	0.0281278	0.0988354	0.126963	0.871872	0.00116459	5.71826e-07		1598	0.14748	0.012853	0.160333	0.75252	0.087147	0.999925
1599	0.0281867	0.0988385	0.127025	0.871813	0.00116154	5.78597e-07		1599	0.147435	0.0128496	0.160285	0.752565	0.0871504	0.999924
1600	0.0282456	0.0988415	0.127087	0.871754	0.00115851	5.85449e-07		1600	0.147391	0.0128462	0.160237	0.752609	0.0871538	0.999923
1601	0.0283044	0.0988445	0.127149	0.871696	0.0011555	5.92382e-07		1601	0.147346	0.0128428	0.160189	0.752654	0.0871572	0.999923
1602	0.0283633	0.0988475	0.127211	0.871637	0.00115251	5.99397e-07		1602	0.147301	0.0128394	0.160141	0.752699	0.0871606	0.999922
1603	0.0284222	0.0988505	0.127273	0.871578	0.00114953	6.06494e-07		1603	0.147257	0.012836	0.160093	0.752743	0.087164	0.999921
1604	0.028481	0.0988534	0.127334	0.871519	0.00114657	6.13676e-07		1604	0.147212	0.0128326	0.160045	0.752788	0.0871674	0.999921
1605	0.0285399	0.0988564	0.127396	0.87146	0.00114363	6.20943e-07		1605	0.147167	0.0128293	0.159997	0.752833	0.0871707	0.99992
1606	0.0285987	0.0988593	0.127458	0.871401	0.00114071	6.28296e-07		1606	0.147123	0.0128259	0.159949	0.752877	0.0871741	0.999919
1607	0.0286576	0.0988622	0.12752	0.871342	0.00113781	6.35736e-07		1607	0.147078	0.0128225	0.159901	0.752922	0.0871775	0.999919
1608	0.0287165	0.0988651	0.127582	0.871284	0.00113492	6.43264e-07		1608	0.147034	0.0128191	0.159853	0.752966	0.0871809	0.999918
1609	0.0287753	0.0988679	0.127643	0.871225	0.00113206	6.50881e-07		1609	0.146989	0.0128157	0.159805	0.753011	0.0871843	0.999917
1610	0.0288342	0.0988708	0.127705	0.871166	0.00112921	6.58588e-07		1610	0.146944	0.0128123	0.159757	0.753056	0.0871877	0.999916
1611	0.028893	0.0988736	0.127767	0.871107	0.00112637	6.66386e-07		1611	0.1469	0.012809	0.159709	0.7531	0.087191	0.999916
1612	0.0289519	0.0988764	0.127828	0.871048	0.00112356	6.74276e-07		1612	0.146855	0.0128056	0.159661	0.753145	0.0871944	0.999915
1613	0.0290107	0.0988792	0.12789	0.870989	0.00112076	6.8226e-07		1613	0.146811	0.0128022	0.159613	0.753189	0.0871978	0.999914
1614	0.0290696	0.098882	0.127952	0.87093	0.00111797	6.90338e-07		1614	0.146766	0.0127988	0.159565	0.753234	0.0872012	0.999913
1615	0.0291284	0.0988848	0.128013	0.870872	0.00111521	6.98511e-07		1615	0.146722	0.0127955	0.159517	0.753278	0.0872045	0.999913
1616	0.0291873	0.0988875	0.128075	0.870813	0.00111246	7.0678e-07		1616	0.146677	0.0127921	0.159469	0.753323	0.0872079	0.999912
1617	0.0292461	0.0988903	0.128136	0.870754	0.00110973	7.15147e-07		1617	0.146633	0.0127887	0.159422	0.753367	0.0872113	0.999911
1618	0.029305	0.098893	0.128198	0.870695	0.00110701	7.23613e-07		1618	0.146588	0.0127853	0.159374	0.753412	0.0872147	0.99991
1619	0.0293638	0.0988957	0.128259	0.870636	0.00110431	7.32179e-07		1619	0.146544	0.012782	0.159326	0.753456	0.087218	0.999909
1620	0.0294226	0.0988984	0.128321	0.870577	0.00110162	7.40845e-07		1620	0.1465	0.0127786	0.159278	0.7535	0.0872214	0.999909
1621	0.0294815	0.098901	0.128383	0.870519	0.00109895	7.49614e-07		1621	0.146455	0.0127752	0.15923	0.753545	0.0872248	0.999908
1622	0.0295403	0.0989037	0.128444	0.87046	0.0010963	7.58486e-07		1622	0.146411	0.0127719	0.159183	0.753589	0.0872281	0.999907
1623	0.0295991	0.0989063	0.128505	0.870401	0.00109366	7.67463e-07		1623	0.146366	0.0127685	0.159135	0.753634	0.0872315	0.999906
1624	0.029658	0.098909	0.128567	0.870342	0.00109103	7.76546e-07		1624	0.146322	0.0127651	0.159087	0.753678	0.0872349	0.999905
1625	0.0297168	0.0989116	0.128628	0.870283	0.00108843	7.85735e-07		1625	0.146278	0.0127618	0.159039	0.753722	0.0872382	0.999904
1626	0.0297756	0.0989142	0.12869	0.870224	0.00108583	7.95033e-07		1626	0.146233	0.0127584	0.158992	0.753767	0.0872416	0.999904
1627	0.0298344	0.0989167	0.128751	0.870166	0.00108325	8.0444e-07		1627	0.146189	0.012755	0.158944	0.753811	0.087245	0.999903
1628	0.0298932	0.0989193	0.128813	0.870107	0.00108069	8.13958e-07		1628	0.146145	0.0127517	0.158896	0.753855	0.0872483	0.999902
1629	0.029952	0.0989219	0.128874	0.870048	0.00107814	8.23588e-07		1629	0.1461	0.0127483	0.158849	0.7539	0.0872517	0.999901
1630	0.0300108	0.0989244	0.128935	0.869989	0.00107561	8.33331e-07		1630	0.146056	0.0127449	0.158801	0.753944	0.0872551	0.9999
1631	0.0300696	0.0989269	0.128997	0.86993	0.00107309	8.43188e-07		1631	0.146012	0.0127416	0.158753	0.753988	0.0872584	0.999899
1632	0.0301284	0.0989294	0.129058	0.869872	0.00107058	8.53162e-07		1632	0.145968	0.0127382	0.158706	0.754032	0.0872618	0.999898
1633	0.0301872	0.0989319	0.129119	0.869813	0.00106809	8.63253e-07		1633	0.145923	0.0127349	0.158658	0.754077	0.0872651	0.999897
1634	0.030246	0.0989344	0.12918	0.869754	0.00106561	8.73462e-07		1634	0.145879	0.0127315	0.158611	0.754121	0.0872685	0.999896
1635	0.0303048	0.0989369	0.129242	0.869695	0.00106315	8.83792e-07		1635	0.145835	0.0127281	0.158563	0.754165	0.0872719	0.999896
1636	0.0303636	0.0989393	0.129303	0.869636	0.0010607	8.94242e-07		1636	0.145791	0.0127248	0.158515	0.754209	0.0872752	0.999895
1637	0.0304223	0.0989417	0.129364	0.869578	0.00105826	9.04816e-07		1637	0.145746	0.0127214	0.158468	0.754254	0.0872786	0.999894
1638	0.0304811	0.0989442	0.129425	0.869519	0.00105584	9.15513e-07		1638	0.145702	0.0127181	0.15842	0.754298	0.0872819	0.999893
1639	0.0305399	0.0989466	0.129486	0.86946	0.00105343	9.26337e-07		1639	0.145658	0.0127147	0.158373	0.754342	0.0872853	0.999892
1640	0.0305986	0.098949	0.129548	0.869401	0.00105103	9.37287e-07		1640	0.145614	0.0127114	0.158325	0.754386	0.0872886	0.999891
1641	0.0306574	0.0989513	0.129609	0.869343	0.00104865	9.48365e-07		1641	0.14557	0.012708	0.158278	0.75443	0.087292	0.99989
1642	0.0307161	0.0989537	0.12967	0.869284	0.00104628	9.59574e-07		1642	0.145526	0.0127047	0.15823	0.754474	0.0872953	0.999889
1643	0.0307749	0.0989561	0.129731	0.869225	0.00104392	9.70914e-07		1643	0.145481	0.0127013	0.158183	0.754519	0.0872987	0.999888
1644	0.0308336	0.0989584	0.129792	0.869166	0.00104158	9.82387e-07		1644	0.145437	0.012698	0.158135	0.754563	0.087302	0.999887
1645	0.0308923	0.0989607	0.129853	0.869108	0.00103925	9.93994e-07		1645	0.145393	0.0126946	0.158088	0.754607	0.0873054	0.999886
1646	0.0309511	0.0989631	0.129914	0.869049	0.00103693	1.00574e-06		1646	0.145349	0.0126913	0.15804	0.754651	0.0873087	0.999885
1647	0.0310098	0.0989654	0.129975	0.86899	0.00103463	1.01762e-06		1647	0.145305	0.0126879	0.157993	0.754695	0.0873121	0.999884
1648	0.0310685	0.0989677	0.130036	0.868932	0.00103233	1.02964e-06		1648	0.145261	0.0126846	0.157946	0.754739	0.0873154	0.999883
1649	0.0311272	0.0989699	0.130097	0.868873	0.00103005	1.0418e-06		1649	0.145217	0.0126812	0.157898	0.754783	0.0873188	0.999882
1650	0.0311859	0.0989722	0.130158	0.868814	0.00102778	1.0541e-06		1650	0.145173	0.0126779	0.157851	0.754827	0.0873221	0.999881
1651	0.0312446	0.0989745	0.130219	0.868755	0.00102553	1.06655e-06		1651	0.145129	0.0126745	0.157804	0.754871	0.0873255	0.99988
1652	0.0313033	0.0989767	0.13028	0.868697	0.00102328	1.07914e-06		1652	0.145085	0.0126712	0.157756	0.754915	0.0873288	0.999879
1653	0.031362	0.0989789	0.130341	0.868638	0.00102105	1.09188e-06		1653	0.145041	0.0126678	0.157709	0.754959	0.0873322	0.999878
1654	0.0314207	0.0989812	0.130402	0.868579	0.00101883	1.10477e-06		1654	0.144997	0.0126645	0.157662	0.755003	0.0873355	0.999877
1655	0.0314793	0.0989834	0.130463	0.868521	0.00101662	1.11781e-06		1655	0.144953	0.0126612	0.157614	0.755047	0.0873388	0.999875
1656	0.031538	0.0989856	0.130524	0.868462	0.00101442	1.13101e-06		1656	0.144909	0.0126578	0.157567	0.755091	0.0873422	0.999874
1657	0.0315966	0.0989878	0.130584	0.868403	0.00101224	1.14435e-06		1657	0.144865	0.0126545	0.15752	0.755135	0.0873455	0.999873
1658	0.0316553	0.0989899	0.130645	0.868345	0.00101007	1.15785e-06		1658	0.144821	0.0126511	0.157472	0.755179	0.0873489	0.999872
1659	0.0317139	0.0989921	0.130706	0.868286	0.0010079	1.17151e-06		1659	0.144777	0.0126478	0.157425	0.755223	0.0873522	0.999871
1660	0.0317726	0.0989942	0.130767	0.868227	0.00100575	1.18533e-06		1660	0.144734	0.0126445	0.157378	0.755266	0.0873555	0.99987
1661	0.0318312	0.0989964	0.130828	0.868169	0.00100361	1.19932e-06		1661	0.14469	0.0126411	0.157331	0.75531	0.0873589	0.999869
1662	0.0318898	0.0989985	0.130888	0.86811	0.00100148	1.21346e-06		1662	0.144646	0.0126378	0.157284	0.755354	0.0873622	0.999868
1663	0.0319484	0.0990006	0.130949	0.868052	0.000999367	1.22777e-06		1663	0.144602	0.0126345	0.157236	0.755398	0.0873655	0.999866
1664	0.0320071	0.0990027	0.13101	0.867993	0.00099726	1.24224e-06		1664	0.144558	0.0126311	0.157189	0.755442	0.0873689	0.999865
1665	0.0320657	0.0990048	0.13107	0.867934	0.000995165	1.25689e-06		1665	0.144514	0.0126278	0.157142	0.755486	0.0873722	0.999864
1666	0.0321242	0.0990069	0.131131	0.867876	0.00099308	1.27171e-06		1666	0.14447	0.0126245	0.157095	0.75553	0.0873755	0.999863
1667	0.0321828	0.099009	0.131192	0.867817	0.000991006	1.28669e-06		1667	0.144427	0.0126211	0.157048	0.755573	0.0873789	0.999862
1668	0.0322414	0.0990111	0.131252	0.867759	0.000988943	1.30186e-06		1668	0.144383	0.0126178	0.157001	0.755617	0.0873822	0.99986
1669	0.0323	0.0990131	0.131313	0.8677	0.00098689	1.3172e-06		1669	0.144339	0.0126145	0.156954	0.755661	0.0873855	0.999859
1670	0.0323586	0.0990152	0.131374	0.867641	0.000984848	1.33272e-06		1670	0.144295	0.0126111	0.156906	0.755705	0.0873889	0.999858
1671	0.0324171	0.0990172	0.131434	0.867583	0.000982816	1.34842e-06		1671	0.144252	0.0126078	0.156859	0.755748	0.0873922	0.999857
1672	0.0324757	0.0990192	0.131495	0.867524	0.000980795	1.3643e-06		1672	0.144208	0.0126045	0.156812	0.755792	0.0873955	0.999855
1673	0.0325342	0.0990212	0.131555	0.867466	0.000978784	1.38037e-06		1673	0.144164	0.0126012	0.156765	0.755836	0.0873988	0.999854
1674	0.0325927	0.0990232	0.131616	0.867407	0.000976783	1.39662e-06		1674	0.14412	0.0125978	0.156718	0.75588	0.0874022	0.999853
1675	0.0326513	0.0990252	0.131676	0.867349	0.000974792	1.41306e-06		1675	0.144077	0.0125945	0.156671	0.755923	0.0874055	0.999852
1676	0.0327098	0.0990272	0.131737	0.86729	0.000972811	1.4297e-06		1676	0.144033	0.0125912	0.156624	0.755967	0.0874088	0.99985
1677	0.0327683	0.0990292	0.131797	0.867232	0.000970841	1.44653e-06		1677	0.143989	0.0125879	0.156577	0.756011	0.0874121	0.999849
1678	0.0328268	0.0990311	0.131858	0.867173	0.00096888	1.46355e-06		1678	0.143946	0.0125845	0.15653	0.756054	0.0874155	0.999848
1679	0.0328853	0.0990331	0.131918	0.867115	0.000966929	1.48077e-06		1679	0.143902	0.0125812	0.156483	0.756098	0.0874188	0.999846
1680	0.0329438	0.099035	0.131979	0.867056	0.000964988	1.49819e-06		1680	0.143858	0.0125779	0.156436	0.756142	0.0874221	0.999845
1681	0.0330022	0.0990369	0.132039	0.866998	0.000963056	1.51582e-06		1681	0.143815	0.0125746	0.156389	0.756185	0.0874254	0.999844
1682	0.0330607	0.0990389	0.1321	0.866939	0.000961134	1.53365e-06		1682	0.143771	0.0125713	0.156343	0.756229	0.0874287	0.999842
1683	0.0331192	0.0990408	0.13216	0.866881	0.000959222	1.55168e-06		1683	0.143728	0.012568	0.156296	0.756272	0.087432	0.999841
1684	0.0331776	0.0990427	0.13222	0.866822	0.000957319	1.56993e-06		1684	0.143684	0.0125646	0.156249	0.756316	0.0874354	0.999839
1685	0.033236	0.0990446	0.132281	0.866764	0.000955426	1.58838e-06		1685	0.143641	0.0125613	0.156202	0.756359	0.0874387	0.999838
1686	0.0332945	0.0990465	0.132341	0.866706	0.000953542	1.60706e-06		1686	0.143597	0.012558	0.156155	0.756403	0.087442	0.999837
1687	0.0333529	0.0990483	0.132401	0.866647	0.000951668	1.62594e-06		1687	0.143553	0.0125547	0.156108	0.756447	0.0874453	0.999835
1688	0.0334113	0.0990502	0.132462	0.866589	0.000949802	1.64505e-06		1688	0.14351	0.0125514	0.156061	0.75649	0.0874486	0.999834
1689	0.0334697	0.0990521	0.132522	0.86653	0.000947946	1.66438e-06		1689	0.143466	0.0125481	0.156015	0.756534	0.0874519	0.999832
1690	0.0335281	0.0990539	0.132582	0.866472	0.000946099	1.68393e-06		1690	0.143423	0.0125448	0.155968	0.756577	0.0874552	0.999831
1691	0.0335865	0.0990557	0.132642	0.866413	0.000944261	1.70371e-06		1691	0.143379	0.0125414	0.155921	0.756621	0.0874586	0.999829
1692	0.0336449	0.0990576	0.132702	0.866355	0.000942432	1.72372e-06		1692	0.143336	0.0125381	0.155874	0.756664	0.0874619	0.999828
1693	0.0337032	0.0990594	0.132763	0.866297	0.000940612	1.74396e-06		1693	0.143293	0.0125348	0.155827	0.756707	0.0874652	0.999826
1694	0.0337616	0.0990612	0.132823	0.866238	0.000938801	1.76443e-06		1694	0.143249	0.0125315	0.155781	0.756751	0.0874685	0.999825
1695	0.03382	0.099063	0.132883	0.86618	0.000936999	1.78515e-06		1695	0.143206	0.0125282	0.155734	0.756794	0.0874718	0.999823
1696	0.0338783	0.0990648	0.132943	0.866122	0.000935205	1.8061e-06		1696	0.143162	0.0125249	0.155687	0.756838	0.0874751	0.999822
1697	0.0339366	0.0990666	0.133003	0.866063	0.000933421	1.82729e-06		1697	0.143119	0.0125216	0.15564	0.756881	0.0874784	0.99982
1698	0.033995	0.0990684	0.133063	0.866005	0.000931644	1.84873e-06		1698	0.143075	0.0125183	0.155594	0.756925	0.0874817	0.999819
1699	0.0340533	0.0990701	0.133123	0.865947	0.000929877	1.87042e-06		1699	0.143032	0.012515	0.155547	0.756968	0.087485	0.999817
1700	0.0341116	0.0990719	0.133183	0.865888	0.000928118	1.89236e-06		1700	0.142989	0.0125117	0.1555	0.757011	0.0874883	0.999816
1701	0.0341699	0.0990736	0.133244	0.86583	0.000926367	1.91455e-06		1701	0.142945	0.0125084	0.155454	0.757055	0.0874916	0.999814
1702	0.0342282	0.0990754	0.133304	0.865772	0.000924625	1.937e-06		1702	0.142902	0.0125051	0.155407	0.757098	0.0874949	0.999812
1703	0.0342864	0.0990771	0.133364	0.865714	0.000922892	1.95971e-06		1703	0.142859	0.0125018	0.155361	0.757141	0.0874982	0.999811
1704	0.0343447	0.0990788	0.133424	0.865655	0.000921166	1.98268e-06		1704	0.142815	0.0124985	0.155314	0.757185	0.0875015	0.999809
1705	0.0344029	0.0990806	0.133484	0.865597	0.000919449	2.00591e-06		1705	0.142772	0.0124952	0.155267	0.757228	0.0875048	0.999807
1706	0.0344612	0.0990823	0.133543	0.865539	0.00091774	2.02942e-06		1706	0.142729	0.0124919	0.155221	0.757271	0.0875081	0.999806
1707	0.0345194	0.099084	0.133603	0.865481	0.00091604	2.05319e-06		1707	0.142686	0.0124886	0.155174	0.757314	0.0875114	0.999804
1708	0.0345777	0.0990857	0.133663	0.865422	0.000914347	2.07724e-06		1708	0.142642	0.0124853	0.155128	0.757358	0.0875147	0.999802
1709	0.0346359	0.0990873	0.133723	0.865364	0.000912663	2.10157e-06		1709	0.142599	0.012482	0.155081	0.757401	0.087518	0.999801
1710	0.0346941	0.099089	0.133783	0.865306	0.000910986	2.12618e-06		1710	0.142556	0.0124787	0.155035	0.757444	0.0875213	0.999799
1711	0.0347523	0.0990907	0.133843	0.865248	0.000909318	2.15107e-06		1711	0.142513	0.0124754	0.154988	0.757487	0.0875246	0.999797
1712	0.0348105	0.0990923	0.133903	0.86519	0.000907657	2.17625e-06		1712	0.142469	0.0124721	0.154942	0.757531	0.0875279	0.999795
1713	0.0348686	0.099094	0.133963	0.865131	0.000906005	2.20171e-06		1713	0.142426	0.0124689	0.154895	0.757574	0.0875311	0.999794
1714	0.0349268	0.0990956	0.134022	0.865073	0.00090436	2.22748e-06		1714	0.142383	0.0124656	0.154849	0.757617	0.0875344	0.999792
1715	0.034985	0.0990973	0.134082	0.865015	0.000902723	2.25354e-06		1715	0.14234	0.0124623	0.154802	0.75766	0.0875377	0.99979
1716	0.0350431	0.0990989	0.134142	0.864957	0.000901094	2.2799e-06		1716	0.142297	0.012459	0.154756	0.757703	0.087541	0.999788
1717	0.0351012	0.0991005	0.134202	0.864899	0.000899472	2.30656e-06		1717	0.142254	0.0124557	0.154709	0.757746	0.0875443	0.999786
1718	0.0351594	0.0991021	0.134262	0.864841	0.000897858	2.33353e-06		1718	0.14221	0.0124524	0.154663	0.75779	0.0875476	0.999784
1719	0.0352175	0.0991037	0.134321	0.864783	0.000896252	2.36081e-06		1719	0.142167	0.0124491	0.154616	0.757833	0.0875509	0.999783
1720	0.0352756	0.0991053	0.134381	0.864724	0.000894653	2.38841e-06		1720	0.142124	0.0124458	0.15457	0.757876	0.0875542	0.999781
1721	0.0353337	0.0991069	0.134441	0.864666	0.000893062	2.41632e-06		1721	0.142081	0.0124426	0.154524	0.757919	0.0875574	0.999779
1722	0.0353918	0.0991085	0.1345	0.864608	0.000891479	2.44455e-06		1722	0.142038	0.0124393	0.154477	0.757962	0.0875607	0.999777
1723	0.0354498	0.0991101	0.13456	0.86455	0.000889902	2.47311e-06		1723	0.141995	0.012436	0.154431	0.758005	0.087564	0.999775
1724	0.0355079	0.0991117	0.13462	0.864492	0.000888334	2.502e-06		1724	0.141952	0.0124327	0.154385	0.758048	0.0875673	0.999773
1725	0.035566	0.0991132	0.134679	0.864434	0.000886772	2.53122e-06		1725	0.141909	0.0124294	0.154338	0.758091	0.0875706	0.999771
1726	0.035624	0.0991148	0.134739	0.864376	0.000885218	2.56077e-06		1726	0.141866	0.0124262	0.154292	0.758134	0.0875738	0.999769
1727	0.035682	0.0991163	0.134798	0.864318	0.000883671	2.59067e-06		1727	0.141823	0.0124229	0.154246	0.758177	0.0875771	0.999767
1728	0.0357401	0.0991179	0.134858	0.86426	0.000882132	2.6209e-06		1728	0.14178	0.0124196	0.1542	0.75822	0.0875804	0.999765
1729	0.0357981	0.0991194	0.134917	0.864202	0.0008806	2.65149e-06		1729	0.141737	0.0124163	0.154153	0.758263	0.0875837	0.999763
1730	0.0358561	0.0991209	0.134977	0.864144	0.000879075	2.68242e-06		1730	0.141694	0.0124131	0.154107	0.758306	0.0875869	0.999761
1731	0.0359141	0.0991224	0.135036	0.864086	0.000877557	2.71372e-06		1731	0.141651	0.0124098	0.154061	0.758349	0.0875902	0.999759
1732	0.035972	0.099124	0.135096	0.864028	0.000876046	2.74537e-06		1732	0.141608	0.0124065	0.154015	0.758392	0.0875935	0.999757
1733	0.03603	0.0991255	0.135155	0.86397	0.000874542	2.77738e-06		1733	0.141565	0.0124032	0.153968	0.758435	0.0875968	0.999755
1734	0.036088	0.099127	0.135215	0.863912	0.000873045	2.80976e-06		1734	0.141522	0.0124	0.153922	0.758478	0.0876	0.999753
1735	0.0361459	0.0991284	0.135274	0.863854	0.000871555	2.84251e-06		1735	0.141479	0.0123967	0.153876	0.758521	0.0876033	0.999751
1736	0.0362038	0.0991299	0.135334	0.863796	0.000870072	2.87564e-06		1736	0.141436	0.0123934	0.15383	0.758564	0.0876066	0.999748
1737	0.0362618	0.0991314	0.135393	0.863738	0.000868596	2.90915e-06		1737	0.141394	0.0123902	0.153784	0.758606	0.0876098	0.999746
1738	0.0363197	0.0991329	0.135453	0.86368	0.000867127	2.94304e-06		1738	0.141351	0.0123869	0.153738	0.758649	0.0876131	0.999744
1739	0.0363776	0.0991343	0.135512	0.863622	0.000865665	2.97732e-06		1739	0.141308	0.0123836	0.153691	0.758692	0.0876164	0.999742
1740	0.0364355	0.0991358	0.135571	0.863565	0.00086421	3.01199e-06		1740	0.141265	0.0123804	0.153645	0.758735	0.0876196	0.99974
1741	0.0364933	0.0991372	0.135631	0.863507	0.000862761	3.04706e-06		1741	0.141222	0.0123771	0.153599	0.758778	0.0876229	0.999737
1742	0.0365512	0.0991387	0.13569	0.863449	0.00086132	3.08253e-06		1742	0.141179	0.0123738	0.153553	0.758821	0.0876262	0.999735
1743	0.0366091	0.0991401	0.135749	0.863391	0.000859884	3.11841e-06		1743	0.141137	0.0123706	0.153507	0.758863	0.0876294	0.999733
1744	0.0366669	0.0991415	0.135808	0.863333	0.000858456	3.15469e-06		1744	0.141094	0.0123673	0.153461	0.758906	0.0876327	0.999731
1745	0.0367248	0.099143	0.135868	0.863275	0.000857034	3.1914e-06		1745	0.141051	0.012364	0.153415	0.758949	0.087636	0.999728
1746	0.0367826	0.0991444	0.135927	0.863217	0.000855619	3.22852e-06		1746	0.141008	0.0123608	0.153369	0.758992	0.0876392	0.999726
1747	0.0368404	0.0991458	0.135986	0.86316	0.000854211	3.26607e-06		1747	0.140965	0.0123575	0.153323	0.759035	0.0876425	0.999724
1748	0.0368982	0.0991472	0.136045	0.863102	0.000852809	3.30404e-06		1748	0.140923	0.0123543	0.153277	0.759077	0.0876457	0.999721
1749	0.036956	0.0991486	0.136105	0.863044	0.000851414	3.34245e-06		1749	0.14088	0.012351	0.153231	0.75912	0.087649	0.999719
1750	0.0370138	0.09915	0.136164	0.862986	0.000850025	3.3813e-06		1750	0.140837	0.0123478	0.153185	0.759163	0.0876522	0.999716
1751	0.0370715	0.0991514	0.136223	0.862928	0.000848642	3.42059e-06		1751	0.140795	0.0123445	0.153139	0.759205	0.0876555	0.999714
1752	0.0371293	0.0991527	0.136282	0.862871	0.000847266	3.46034e-06		1752	0.140752	0.0123412	0.153093	0.759248	0.0876588	0.999711
1753	0.037187	0.0991541	0.136341	0.862813	0.000845897	3.50053e-06		1753	0.140709	0.012338	0.153047	0.759291	0.087662	0.999709
1754	0.0372448	0.0991555	0.1364	0.862755	0.000844534	3.54119e-06		1754	0.140667	0.0123347	0.153001	0.759333	0.0876653	0.999706
1755	0.0373025	0.0991568	0.136459	0.862698	0.000843177	3.5823e-06		1755	0.140624	0.0123315	0.152955	0.759376	0.0876685	0.999704
1756	0.0373602	0.0991582	0.136518	0.86264	0.000841827	3.62389e-06		1756	0.140581	0.0123282	0.152909	0.759419	0.0876718	0.999701
1757	0.0374179	0.0991595	0.136577	0.862582	0.000840483	3.66595e-06		1757	0.140539	0.012325	0.152864	0.759461	0.087675	0.999699
1758	0.0374756	0.0991609	0.136636	0.862524	0.000839145	3.7085e-06		1758	0.140496	0.0123217	0.152818	0.759504	0.0876783	0.999696
1759	0.0375333	0.0991622	0.136695	0.862467	0.000837814	3.75152e-06		1759	0.140453	0.0123185	0.152772	0.759547	0.0876815	0.999694
1760	0.0375909	0.0991635	0.136754	0.862409	0.000836488	3.79504e-06		1760	0.140411	0.0123152	0.152726	0.759589	0.0876848	0.999691
1761	0.0376486	0.0991648	0.136813	0.862351	0.000835169	3.83905e-06		1761	0.140368	0.012312	0.15268	0.759632	0.087688	0.999688
1762	0.0377062	0.0991661	0.136872	0.862294	0.000833857	3.88357e-06		1762	0.140326	0.0123088	0.152634	0.759674	0.0876912	0.999686
1763	0.0377639	0.0991675	0.136931	0.862236	0.00083255	3.92859e-06		1763	0.140283	0.0123055	0.152589	0.759717	0.0876945	0.999683
1764	0.0378215	0.0991688	0.13699	0.862179	0.000831249	3.97413e-06		1764	0.140241	0.0123023	0.152543	0.759759	0.0876977	0.99968
1765	0.0378791	0.09917	0.137049	0.862121	0.000829955	4.02018e-06		1765	0.140198	0.012299	0.152497	0.759802	0.087701	0.999678
1766	0.0379367	0.0991713	0.137108	0.862063	0.000828667	4.06676e-06		1766	0.140156	0.0122958	0.152451	0.759844	0.0877042	0.999675
1767	0.0379943	0.0991726	0.137167	0.862006	0.000827385	4.11386e-06		1767	0.140113	0.0122925	0.152406	0.759887	0.0877075	0.999672
1768	0.0380519	0.0991739	0.137226	0.861948	0.000826108	4.16151e-06		1768	0.140071	0.0122893	0.15236	0.759929	0.0877107	0.999669
1769	0.0381094	0.0991752	0.137285	0.861891	0.000824838	4.20969e-06		1769	0.140028	0.0122861	0.152314	0.759972	0.0877139	0.999667
1770	0.038167	0.0991764	0.137343	0.861833	0.000823574	4.25843e-06		1770	0.139986	0.0122828	0.152269	0.760014	0.0877172	0.999664
1771	0.0382245	0.0991777	0.137402	0.861775	0.000822316	4.30772e-06		1771	0.139943	0.0122796	0.152223	0.760057	0.0877204	0.999661
1772	0.038282	0.0991789	0.137461	0.861718	0.000821064	4.35756e-06		1772	0.139901	0.0122764	0.152177	0.760099	0.0877236	0.999658
1773	0.0383396	0.0991802	0.13752	0.86166	0.000819818	4.40798e-06		1773	0.139858	0.0122731	0.152132	0.760142	0.0877269	0.999655
1774	0.0383971	0.0991814	0.137578	0.861603	0.000818578	4.45897e-06		1774	0.139816	0.0122699	0.152086	0.760184	0.0877301	0.999652
1775	0.0384545	0.0991827	0.137637	0.861545	0.000817344	4.51053e-06		1775	0.139774	0.0122667	0.15204	0.760226	0.0877333	0.999649
1776	0.038512	0.0991839	0.137696	0.861488	0.000816115	4.56269e-06		1776	0.139731	0.0122634	0.151995	0.760269	0.0877366	0.999646
1777	0.0385695	0.0991851	0.137755	0.861431	0.000814893	4.61543e-06		1777	0.139689	0.0122602	0.151949	0.760311	0.0877398	0.999643
1778	0.038627	0.0991863	0.137813	0.861373	0.000813676	4.66877e-06		1778	0.139646	0.012257	0.151903	0.760354	0.087743	0.99964
1779	0.0386844	0.0991875	0.137872	0.861316	0.000812465	4.72272e-06		1779	0.139604	0.0122537	0.151858	0.760396	0.0877463	0.999637
1780	0.0387418	0.0991887	0.137931	0.861258	0.00081126	4.77728e-06		1780	0.139562	0.0122505	0.151812	0.760438	0.0877495	0.999634
1781	0.0387993	0.0991899	0.137989	0.861201	0.000810061	4.83246e-06		1781	0.139519	0.0122473	0.151767	0.760481	0.0877527	0.999631
1782	0.0388567	0.0991911	0.138048	0.861143	0.000808867	4.88827e-06		1782	0.139477	0.0122441	0.151721	0.760523	0.0877559	0.999628
1783	0.0389141	0.0991923	0.138106	0.861086	0.00080768	4.94471e-06		1783	0.139435	0.0122408	0.151676	0.760565	0.0877592	0.999625
1784	0.0389714	0.0991935	0.138165	0.861029	0.000806498	5.00179e-06		1784	0.139393	0.0122376	0.15163	0.760607	0.0877624	0.999621
1785	0.0390288	0.0991947	0.138223	0.860971	0.000805322	5.05951e-06		1785	0.13935	0.0122344	0.151585	0.76065	0.0877656	0.999618
1786	0.0390862	0.0991958	0.138282	0.860914	0.000804151	5.11789e-06		1786	0.139308	0.0122312	0.151539	0.760692	0.0877688	0.999615
1787	0.0391435	0.099197	0.138341	0.860856	0.000802986	5.17693e-06		1787	0.139266	0.0122279	0.151494	0.760734	0.0877721	0.999612
1788	0.0392009	0.0991982	0.138399	0.860799	0.000801827	5.23664e-06		1788	0.139224	0.0122247	0.151448	0.760776	0.0877753	0.999608
1789	0.0392582	0.0991993	0.138458	0.860742	0.000800674	5.29702e-06		1789	0.139181	0.0122215	0.151403	0.760819	0.0877785	0.999605
1790	0.0393155	0.0992005	0.138516	0.860684	0.000799526	5.35809e-06		1790	0.139139	0.0122183	0.151358	0.760861	0.0877817	0.999602
1791	0.0393728	0.0992016	0.138574	0.860627	0.000798384	5.41985e-06		1791	0.139097	0.0122151	0.151312	0.760903	0.0877849	0.999598
1792	0.0394301	0.0992028	0.138633	0.86057	0.000797247	5.48231e-06		1792	0.139055	0.0122119	0.151267	0.760945	0.0877881	0.999595
1793	0.0394874	0.0992039	0.138691	0.860513	0.000796117	5.54548e-06		1793	0.139013	0.0122086	0.151221	0.760987	0.0877914	0.999591
1794	0.0395447	0.099205	0.13875	0.860455	0.000794991	5.60936e-06		1794	0.138971	0.0122054	0.151176	0.761029	0.0877946	0.999588
1795	0.0396019	0.0992061	0.138808	0.860398	0.000793872	5.67396e-06		1795	0.138928	0.0122022	0.151131	0.761072	0.0877978	0.999585
1796	0.0396592	0.0992072	0.138866	0.860341	0.000792758	5.73929e-06		1796	0.138886	0.012199	0.151085	0.761114	0.087801	0.999581
1797	0.0397164	0.0992084	0.138925	0.860284	0.000791649	5.80536e-06		1797	0.138844	0.0121958	0.15104	0.761156	0.0878042	0.999577
1798	0.0397736	0.0992095	0.138983	0.860226	0.000790546	5.87218e-06		1798	0.138802	0.0121926	0.150995	0.761198	0.0878074	0.999574
1799	0.0398308	0.0992106	0.139041	0.860169	0.000789449	5.93975e-06		1799	0.13876	0.0121894	0.150949	0.76124	0.0878106	0.99957
1800	0.039888	0.0992116	0.1391	0.860112	0.000788357	6.00809e-06		1800	0.138718	0.0121862	0.150904	0.761282	0.0878138	0.999567
1801	0.0399452	0.0992127	0.139158	0.860055	0.00078727	6.07719e-06		1801	0.138676	0.012183	0.150859	0.761324	0.087817	0.999563
1802	0.0400024	0.0992138	0.139216	0.859998	0.000786189	6.14708e-06		1802	0.138634	0.0121798	0.150814	0.761366	0.0878202	0.999559
1803	0.0400595	0.0992149	0.139274	0.85994	0.000785114	6.21776e-06		1803	0.138592	0.0121766	0.150768	0.761408	0.0878234	0.999556
1804	0.0401167	0.099216	0.139333	0.859883	0.000784044	6.28923e-06		1804	0.13855	0.0121734	0.150723	0.76145	0.0878266	0.999552
1805	0.0401738	0.099217	0.139391	0.859826	0.00078298	6.36151e-06		1805	0.138508	0.0121702	0.150678	0.761492	0.0878298	0.999548
1806	0.0402309	0.0992181	0.139449	0.859769	0.000781921	6.4346e-06		1806	0.138466	0.012167	0.150633	0.761534	0.087833	0.999544
1807	0.040288	0.0992191	0.139507	0.859712	0.000780867	6.50852e-06		1807	0.138424	0.0121638	0.150587	0.761576	0.0878362	0.99954
1808	0.0403451	0.0992202	0.139565	0.859655	0.000779819	6.58328e-06		1808	0.138382	0.0121606	0.150542	0.761618	0.0878394	0.999537
1809	0.0404022	0.0992212	0.139623	0.859598	0.000778776	6.65887e-06		1809	0.13834	0.0121574	0.150497	0.76166	0.0878426	0.999533
1810	0.0404593	0.0992223	0.139682	0.859541	0.000777739	6.73532e-06		1810	0.138298	0.0121542	0.150452	0.761702	0.0878458	0.999529
1811	0.0405164	0.0992233	0.13974	0.859484	0.000776707	6.81263e-06		1811	0.138256	0.012151	0.150407	0.761744	0.087849	0.999525
1812	0.0405734	0.0992243	0.139798	0.859427	0.000775681	6.89081e-06		1812	0.138214	0.0121478	0.150362	0.761786	0.0878522	0.999521
1813	0.0406305	0.0992253	0.139856	0.85937	0.00077466	6.96987e-06		1813	0.138172	0.0121446	0.150317	0.761828	0.0878554	0.999517
1814	0.0406875	0.0992264	0.139914	0.859313	0.000773644	7.04982e-06		1814	0.13813	0.0121414	0.150271	0.76187	0.0878586	0.999513
1815	0.0407445	0.0992274	0.139972	0.859255	0.000772634	7.13066e-06		1815	0.138088	0.0121382	0.150226	0.761912	0.0878618	0.999509
1816	0.0408015	0.0992284	0.14003	0.859198	0.000771629	7.21242e-06		1816	0.138046	0.012135	0.150181	0.761954	0.087865	0.999504
1817	0.0408585	0.0992294	0.140088	0.859141	0.00077063	7.2951e-06		1817	0.138004	0.0121318	0.150136	0.761996	0.0878682	0.9995
1818	0.0409155	0.0992304	0.140146	0.859085	0.000769636	7.37871e-06		1818	0.137963	0.0121286	0.150091	0.762037	0.0878714	0.999496
1819	0.0409724	0.0992314	0.140204	0.859028	0.000768647	7.46326e-06		1819	0.137921	0.0121254	0.150046	0.762079	0.0878746	0.999492
1820	0.0410294	0.0992323	0.140262	0.858971	0.000767664	7.54876e-06		1820	0.137879	0.0121223	0.150001	0.762121	0.0878777	0.999488
1821	0.0410863	0.0992333	0.14032	0.858914	0.000766686	7.63522e-06		1821	0.137837	0.0121191	0.149956	0.762163	0.0878809	0.999483
1822	0.0411433	0.0992343	0.140378	0.858857	0.000765713	7.72266e-06		1822	0.137795	0.0121159	0.149911	0.762205	0.0878841	0.999479
1823	0.0412002	0.0992353	0.140435	0.8588	0.000764746	7.81107e-06		1823	0.137754	0.0121127	0.149866	0.762246	0.0878873	0.999475
1824	0.0412571	0.0992362	0.140493	0.858743	0.000763784	7.90048e-06		1824	0.137712	0.0121095	0.149821	0.762288	0.0878905	0.99947
1825	0.041314	0.0992372	0.140551	0.858686	0.000762827	7.99089e-06		1825	0.13767	0.0121063	0.149776	0.76233	0.0878937	0.999466
1826	0.0413709	0.0992381	0.140609	0.858629	0.000761876	8.08232e-06		1826	0.137628	0.0121032	0.149731	0.762372	0.0878968	0.999461
1827	0.0414278	0.0992391	0.140667	0.858572	0.00076093	8.17478e-06		1827	0.137586	0.0121	0.149686	0.762414	0.0879	0.999457
1828	0.0414846	0.09924	0.140725	0.858515	0.000759989	8.26827e-06		1828	0.137545	0.0120968	0.149642	0.762455	0.0879032	0.999452
1829	0.0415415	0.0992409	0.140782	0.858459	0.000759054	8.36281e-06		1829	0.137503	0.0120936	0.149597	0.762497	0.0879064	0.999448
1830	0.0415983	0.0992419	0.14084	0.858402	0.000758124	8.45841e-06		1830	0.137461	0.0120904	0.149552	0.762539	0.0879096	0.999443
1831	0.0416551	0.0992428	0.140898	0.858345	0.000757199	8.55509e-06		1831	0.13742	0.0120873	0.149507	0.76258	0.0879127	0.999438
1832	0.0417119	0.0992437	0.140956	0.858288	0.00075628	8.65284e-06		1832	0.137378	0.0120841	0.149462	0.762622	0.0879159	0.999434
1833	0.0417687	0.0992446	0.141013	0.858231	0.000755366	8.7517e-06		1833	0.137336	0.0120809	0.149417	0.762664	0.0879191	0.999429
1834	0.0418255	0.0992455	0.141071	0.858174	0.000754457	8.85166e-06		1834	0.137295	0.0120778	0.149372	0.762705	0.0879222	0.999424
1835	0.0418823	0.0992464	0.141129	0.858118	0.000753554	8.95275e-06		1835	0.137253	0.0120746	0.149328	0.762747	0.0879254	0.999419
1836	0.0419391	0.0992473	0.141186	0.858061	0.000752656	9.05496e-06		1836	0.137211	0.0120714	0.149283	0.762789	0.0879286	0.999414
1837	0.0419958	0.0992482	0.141244	0.858004	0.000751763	9.15832e-06		1837	0.13717	0.0120683	0.149238	0.76283	0.0879317	0.99941
1838	0.0420525	0.0992491	0.141302	0.857947	0.000750875	9.26284e-06		1838	0.137128	0.0120651	0.149193	0.762872	0.0879349	0.999405
1839	0.0421093	0.09925	0.141359	0.857891	0.000749993	9.36853e-06		1839	0.137087	0.0120619	0.149148	0.762913	0.0879381	0.9994
1840	0.042166	0.0992509	0.141417	0.857834	0.000749116	9.4754e-06		1840	0.137045	0.0120588	0.149104	0.762955	0.0879412	0.999395
1841	0.0422227	0.0992518	0.141474	0.857777	0.000748245	9.58347e-06		1841	0.137003	0.0120556	0.149059	0.762997	0.0879444	0.99939
1842	0.0422794	0.0992526	0.141532	0.857721	0.000747379	9.69275e-06		1842	0.136962	0.0120524	0.149014	0.763038	0.0879476	0.999384
1843	0.0423361	0.0992535	0.14159	0.857664	0.000746518	9.80325e-06		1843	0.13692	0.0120493	0.14897	0.76308	0.0879507	0.999379
1844	0.0423927	0.0992543	0.141647	0.857607	0.000745662	9.91498e-06		1844	0.136879	0.0120461	0.148925	0.763121	0.0879539	0.999374
1845	0.0424494	0.0992552	0.141705	0.857551	0.000744812	1.0028e-05		1845	0.136837	0.0120429	0.14888	0.763163	0.0879571	0.999369
1846	0.042506	0.099256	0.141762	0.857494	0.000743967	1.01422e-05		1846	0.136796	0.0120398	0.148836	0.763204	0.0879602	0.999364
1847	0.0425627	0.0992569	0.14182	0.857437	0.000743127	1.02577e-05		1847	0.136754	0.0120366	0.148791	0.763246	0.0879634	0.999358
1848	0.0426193	0.0992577	0.141877	0.857381	0.000742293	1.03746e-05		1848	0.136713	0.0120335	0.148746	0.763287	0.0879665	0.999353
1849	0.0426759	0.0992585	0.141934	0.857324	0.000741464	1.04927e-05		1849	0.136671	0.0120303	0.148702	0.763329	0.0879697	0.999348
1850	0.0427325	0.0992594	0.141992	0.857268	0.000740641	1.06121e-05		1850	0.13663	0.0120272	0.148657	0.76337	0.0879728	0.999342
1851	0.0427891	0.0992602	0.142049	0.857211	0.000739822	1.07329e-05		1851	0.136588	0.012024	0.148612	0.763412	0.087976	0.999337
1852	0.0428456	0.099261	0.142107	0.857154	0.000739009	1.0855e-05		1852	0.136547	0.0120209	0.148568	0.763453	0.0879791	0.999331
1853	0.0429022	0.0992618	0.142164	0.857098	0.000738202	1.09785e-05		1853	0.136506	0.0120177	0.148523	0.763494	0.0879823	0.999326
1854	0.0429588	0.0992626	0.142221	0.857041	0.0007374	1.11034e-05		1854	0.136464	0.0120146	0.148479	0.763536	0.0879854	0.99932
1855	0.0430153	0.0992634	0.142279	0.856985	0.000736603	1.12296e-05		1855	0.136423	0.0120114	0.148434	0.763577	0.0879886	0.999314
1856	0.0430718	0.0992642	0.142336	0.856928	0.000735811	1.13573e-05		1856	0.136381	0.0120083	0.14839	0.763619	0.0879917	0.999309
1857	0.0431283	0.099265	0.142393	0.856872	0.000735025	1.14864e-05		1857	0.13634	0.0120051	0.148345	0.76366	0.0879949	0.999303
1858	0.0431848	0.0992658	0.142451	0.856815	0.000734245	1.16169e-05		1858	0.136299	0.012002	0.148301	0.763701	0.087998	0.999297
1859	0.0432413	0.0992665	0.142508	0.856759	0.000733469	1.17489e-05		1859	0.136257	0.0119988	0.148256	0.763743	0.0880012	0.999291
1860	0.0432978	0.0992673	0.142565	0.856702	0.000732699	1.18824e-05		1860	0.136216	0.0119957	0.148212	0.763784	0.0880043	0.999285
1861	0.0433543	0.0992681	0.142622	0.856646	0.000731935	1.20173e-05		1861	0.136175	0.0119926	0.148167	0.763825	0.0880074	0.99928
1862	0.0434107	0.0992688	0.14268	0.856589	0.000731176	1.21538e-05		1862	0.136133	0.0119894	0.148123	0.763867	0.0880106	0.999274
1863	0.0434672	0.0992696	0.142737	0.856533	0.000730422	1.22918e-05		1863	0.136092	0.0119863	0.148078	0.763908	0.0880137	0.999268
1864	0.0435236	0.0992703	0.142794	0.856476	0.000729674	1.24313e-05		1864	0.136051	0.0119831	0.148034	0.763949	0.0880169	0.999261
1865	0.04358	0.0992711	0.142851	0.85642	0.000728931	1.25723e-05		1865	0.136009	0.01198	0.147989	0.763991	0.08802	0.999255
1866	0.0436364	0.0992718	0.142908	0.856364	0.000728193	1.2715e-05		1866	0.135968	0.0119769	0.147945	0.764032	0.0880231	0.999249
1867	0.0436928	0.0992725	0.142965	0.856307	0.000727461	1.28592e-05		1867	0.135927	0.0119737	0.147901	0.764073	0.0880263	0.999243
1868	0.0437492	0.0992733	0.143022	0.856251	0.000726735	1.3005e-05		1868	0.135886	0.0119706	0.147856	0.764114	0.0880294	0.999237
1869	0.0438056	0.099274	0.14308	0.856194	0.000726014	1.31525e-05		1869	0.135844	0.0119675	0.147812	0.764156	0.0880325	0.99923
1870	0.0438619	0.0992747	0.143137	0.856138	0.000725298	1.33016e-05		1870	0.135803	0.0119644	0.147768	0.764197	0.0880356	0.999224
1871	0.0439183	0.0992754	0.143194	0.856082	0.000724588	1.34523e-05		1871	0.135762	0.0119612	0.147723	0.764238	0.0880388	0.999218
1872	0.0439746	0.0992761	0.143251	0.856025	0.000723884	1.36048e-05		1872	0.135721	0.0119581	0.147679	0.764279	0.0880419	0.999211
1873	0.0440309	0.0992768	0.143308	0.855969	0.000723185	1.37589e-05		1873	0.13568	0.011955	0.147635	0.76432	0.088045	0.999205
1874	0.0440873	0.0992775	0.143365	0.855913	0.000722491	1.39147e-05		1874	0.135639	0.0119518	0.14759	0.764361	0.0880482	0.999198
1875	0.0441436	0.0992782	0.143422	0.855856	0.000721803	1.40723e-05		1875	0.135597	0.0119487	0.147546	0.764403	0.0880513	0.999191
1876	0.0441998	0.0992789	0.143479	0.8558	0.000721121	1.42316e-05		1876	0.135556	0.0119456	0.147502	0.764444	0.0880544	0.999185
1877	0.0442561	0.0992796	0.143536	0.855744	0.000720444	1.43927e-05		1877	0.135515	0.0119425	0.147458	0.764485	0.0880575	0.999178
1878	0.0443124	0.0992802	0.143593	0.855688	0.000719773	1.45556e-05		1878	0.135474	0.0119394	0.147413	0.764526	0.0880606	0.999171
1879	0.0443687	0.0992809	0.14365	0.855631	0.000719107	1.47203e-05		1879	0.135433	0.0119362	0.147369	0.764567	0.0880638	0.999164
1880	0.0444249	0.0992816	0.143706	0.855575	0.000718447	1.48868e-05		1880	0.135392	0.0119331	0.147325	0.764608	0.0880669	0.999158
1881	0.0444811	0.0992822	0.143763	0.855519	0.000717792	1.50552e-05		1881	0.135351	0.01193	0.147281	0.764649	0.08807	0.999151
1882	0.0445374	0.0992829	0.14382	0.855463	0.000717143	1.52254e-05		1882	0.13531	0.0119269	0.147237	0.76469	0.0880731	0.999144
1883	0.0445936	0.0992835	0.143877	0.855406	0.0007165	1.53975e-05		1883	0.135269	0.0119238	0.147192	0.764731	0.0880762	0.999137
1884	0.0446498	0.0992841	0.143934	0.85535	0.000715863	1.55716e-05		1884	0.135228	0.0119207	0.147148	0.764772	0.0880793	0.999129
1885	0.0447059	0.0992848	0.143991	0.855294	0.000715231	1.57475e-05		1885	0.135187	0.0119176	0.147104	0.764813	0.0880824	0.999122
1886	0.0447621	0.0992854	0.144048	0.855238	0.000714605	1.59255e-05		1886	0.135145	0.0119144	0.14706	0.764855	0.0880856	0.999115
1887	0.0448183	0.099286	0.144104	0.855182	0.000713984	1.61054e-05		1887	0.135104	0.0119113	0.147016	0.764896	0.0880887	0.999108
1888	0.0448744	0.0992866	0.144161	0.855126	0.00071337	1.62873e-05		1888	0.135063	0.0119082	0.146972	0.764937	0.0880918	0.9991
1889	0.0449306	0.0992872	0.144218	0.855069	0.000712761	1.64712e-05		1889	0.135023	0.0119051	0.146928	0.764977	0.0880949	0.999093
1890	0.0449867	0.0992878	0.144275	0.855013	0.000712157	1.66571e-05		1890	0.134982	0.011902	0.146884	0.765018	0.088098	0.999086
1891	0.0450428	0.0992884	0.144331	0.854957	0.00071156	1.68451e-05		1891	0.134941	0.0118989	0.146839	0.765059	0.0881011	0.999078
1892	0.0450989	0.099289	0.144388	0.854901	0.000710968	1.70352e-05		1892	0.1349	0.0118958	0.146795	0.7651	0.0881042	0.99907
1893	0.045155	0.0992896	0.144445	0.854845	0.000710383	1.72274e-05		1893	0.134859	0.0118927	0.146751	0.765141	0.0881073	0.999063
1894	0.0452111	0.0992902	0.144501	0.854789	0.000709803	1.74218e-05		1894	0.134818	0.0118896	0.146707	0.765182	0.0881104	0.999055
1895	0.0452672	0.0992908	0.144558	0.854733	0.000709228	1.76182e-05		1895	0.134777	0.0118865	0.146663	0.765223	0.0881135	0.999047
1896	0.0453233	0.0992913	0.144615	0.854677	0.00070866	1.78169e-05		1896	0.134736	0.0118834	0.146619	0.765264	0.0881166	0.99904
1897	0.0453793	0.0992919	0.144671	0.854621	0.000708098	1.80178e-05		1897	0.134695	0.0118803	0.146575	0.765305	0.0881197	0.999032
1898	0.0454354	0.0992925	0.144728	0.854565	0.000707541	1.82208e-05		1898	0.134654	0.0118772	0.146531	0.765346	0.0881228	0.999024
1899	0.0454914	0.099293	0.144784	0.854509	0.000706991	1.84262e-05		1899	0.134613	0.0118741	0.146487	0.765387	0.0881259	0.999016
1900	0.0455474	0.0992936	0.144841	0.854453	0.000706446	1.86338e-05		1900	0.134572	0.011871	0.146443	0.765428	0.088129	0.999008
1901	0.0456034	0.0992941	0.144898	0.854397	0.000705908	1.88437e-05		1901	0.134532	0.0118679	0.1464	0.765468	0.0881321	0.999
1902	0.0456594	0.0992946	0.144954	0.854341	0.000705375	1.90559e-05		1902	0.134491	0.0118649	0.146356	0.765509	0.0881351	0.998991
1903	0.0457154	0.0992952	0.145011	0.854285	0.000704849	1.92705e-05		1903	0.13445	0.0118618	0.146312	0.76555	0.0881382	0.998983
1904	0.0457714	0.0992957	0.145067	0.854229	0.000704328	1.94874e-05		1904	0.134409	0.0118587	0.146268	0.765591	0.0881413	0.998975
1905	0.0458274	0.0992962	0.145124	0.854173	0.000703814	1.97068e-05		1905	0.134368	0.0118556	0.146224	0.765632	0.0881444	0.998966
1906	0.0458833	0.0992967	0.14518	0.854117	0.000703306	1.99285e-05		1906	0.134328	0.0118525	0.14618	0.765672	0.0881475	0.998958
1907	0.0459393	0.0992972	0.145236	0.854061	0.000702804	2.01528e-05		1907	0.134287	0.0118494	0.146136	0.765713	0.0881506	0.998949
1908	0.0459952	0.0992977	0.145293	0.854005	0.000702308	2.03795e-05		1908	0.134246	0.0118464	0.146092	0.765754	0.0881536	0.998941
1909	0.0460511	0.0992982	0.145349	0.853949	0.000701818	2.06087e-05		1909	0.134205	0.0118433	0.146049	0.765795	0.0881567	0.998932
1910	0.046107	0.0992987	0.145406	0.853893	0.000701334	2.08404e-05		1910	0.134165	0.0118402	0.146005	0.765835	0.0881598	0.998923
1911	0.0461629	0.0992991	0.145462	0.853837	0.000700857	2.10747e-05		1911	0.134124	0.0118371	0.145961	0.765876	0.0881629	0.998915
1912	0.0462188	0.0992996	0.145518	0.853781	0.000700386	2.13116e-05		1912	0.134083	0.011834	0.145917	0.765917	0.088166	0.998906
1913	0.0462747	0.0993001	0.145575	0.853725	0.000699921	2.15511e-05		1913	0.134042	0.011831	0.145873	0.765958	0.088169	0.998897
1914	0.0463306	0.0993005	0.145631	0.853669	0.000699462	2.17933e-05		1914	0.134002	0.0118279	0.14583	0.765998	0.0881721	0.998888
1915	0.0463864	0.099301	0.145687	0.853614	0.00069901	2.20381e-05		1915	0.133961	0.0118248	0.145786	0.766039	0.0881752	0.998879
1916	0.0464423	0.0993014	0.145744	0.853558	0.000698564	2.22856e-05		1916	0.13392	0.0118218	0.145742	0.76608	0.0881782	0.99887
1917	0.0464981	0.0993019	0.1458	0.853502	0.000698125	2.25359e-05		1917	0.13388	0.0118187	0.145698	0.76612	0.0881813	0.99886
1918	0.0465539	0.0993023	0.145856	0.853446	0.000697692	2.27889e-05		1918	0.133839	0.0118156	0.145655	0.766161	0.0881844	0.998851
1919	0.0466097	0.0993027	0.145912	0.85339	0.000697265	2.30447e-05		1919	0.133798	0.0118125	0.145611	0.766202	0.0881875	0.998842
1920	0.0466656	0.0993032	0.145969	0.853334	0.000696845	2.33034e-05		1920	0.133758	0.0118095	0.145567	0.766242	0.0881905	0.998832
1921	0.0467214	0.0993036	0.146025	0.853279	0.000696431	2.35649e-05		1921	0.133717	0.0118064	0.145524	0.766283	0.0881936	0.998823
1922	0.0467771	0.099304	0.146081	0.853223	0.000696024	2.38293e-05		1922	0.133677	0.0118034	0.14548	0.766323	0.0881966	0.998813
1923	0.0468329	0.0993044	0.146137	0.853167	0.000695624	2.40966e-05		1923	0.133636	0.0118003	0.145436	0.766364	0.0881997	0.998804
1924	0.0468887	0.0993048	0.146193	0.853111	0.00069523	2.43668e-05		1924	0.133595	0.0117972	0.145393	0.766405	0.0882028	0.998794
1925	0.0469444	0.0993052	0.14625	0.853056	0.000694843	2.464e-05		1925	0.133555	0.0117942	0.145349	0.766445	0.0882058	0.998784
1926	0.0470002	0.0993055	0.146306	0.853	0.000694462	2.49163e-05		1926	0.133514	0.0117911	0.145306	0.766486	0.0882089	0.998774
1927	0.0470559	0.0993059	0.146362	0.852944	0.000694088	2.51956e-05		1927	0.133474	0.0117881	0.145262	0.766526	0.0882119	0.998764
1928	0.0471116	0.0993063	0.146418	0.852888	0.000693721	2.54779e-05		1928	0.133433	0.011785	0.145218	0.766567	0.088215	0.998754
1929	0.0471673	0.0993066	0.146474	0.852833	0.000693361	2.57634e-05		1929	0.133393	0.011782	0.145175	0.766607	0.088218	0.998744
1930	0.0472231	0.099307	0.14653	0.852777	0.000693007	2.6052e-05		1930	0.133352	0.0117789	0.145131	0.766648	0.0882211	0.998734
1931	0.0472787	0.0993073	0.146586	0.852721	0.000692661	2.63438e-05		1931	0.133312	0.0117759	0.145088	0.766688	0.0882241	0.998724
1932	0.0473344	0.0993077	0.146642	0.852666	0.000692321	2.66388e-05		1932	0.133271	0.0117728	0.145044	0.766729	0.0882272	0.998713
1933	0.0473901	0.099308	0.146698	0.85261	0.000691988	2.69371e-05		1933	0.133231	0.0117698	0.145001	0.766769	0.0882302	0.998703
1934	0.0474458	0.0993083	0.146754	0.852554	0.000691662	2.72387e-05		1934	0.13319	0.0117667	0.144957	0.76681	0.0882333	0.998692
1935	0.0475014	0.0993087	0.14681	0.852499	0.000691343	2.75435e-05		1935	0.13315	0.0117637	0.144914	0.76685	0.0882363	0.998682
1936	0.0475571	0.099309	0.146866	0.852443	0.000691031	2.78518e-05		1936	0.13311	0.0117606	0.14487	0.76689	0.0882394	0.998671
1937	0.0476127	0.0993093	0.146922	0.852387	0.000690726	2.81634e-05		1937	0.133069	0.0117576	0.144827	0.766931	0.0882424	0.99866
1938	0.0476683	0.0993096	0.146978	0.852332	0.000690429	2.84785e-05		1938	0.133029	0.0117546	0.144783	0.766971	0.0882454	0.998649
1939	0.0477239	0.0993099	0.147034	0.852276	0.000690138	2.8797e-05		1939	0.132988	0.0117515	0.14474	0.767012	0.0882485	0.998638
1940	0.0477796	0.0993101	0.14709	0.85222	0.000689855	2.9119e-05		1940	0.132948	0.0117485	0.144696	0.767052	0.0882515	0.998627
1941	0.0478352	0.0993104	0.147146	0.852165	0.000689579	2.94446e-05		1941	0.132908	0.0117455	0.144653	0.767092	0.0882545	0.998616
1942	0.0478907	0.0993107	0.147201	0.852109	0.00068931	2.97738e-05		1942	0.132867	0.0117424	0.14461	0.767133	0.0882576	0.998605
1943	0.0479463	0.099311	0.147257	0.852054	0.000689048	3.01066e-05		1943	0.132827	0.0117394	0.144566	0.767173	0.0882606	0.998594
1944	0.0480019	0.0993112	0.147313	0.851998	0.000688794	3.0443e-05		1944	0.132786	0.0117364	0.144523	0.767214	0.0882636	0.998582
1945	0.0480574	0.0993115	0.147369	0.851943	0.000688548	3.07832e-05		1945	0.132746	0.0117333	0.144479	0.767254	0.0882667	0.998571
1946	0.048113	0.0993117	0.147425	0.851887	0.000688308	3.11271e-05		1946	0.132706	0.0117303	0.144436	0.767294	0.0882697	0.998559
1947	0.0481685	0.0993119	0.14748	0.851831	0.000688077	3.14748e-05		1947	0.132666	0.0117273	0.144393	0.767334	0.0882727	0.998548
1948	0.0482241	0.0993121	0.147536	0.851776	0.000687852	3.18263e-05		1948	0.132625	0.0117243	0.14435	0.767375	0.0882757	0.998536
1949	0.0482796	0.0993124	0.147592	0.85172	0.000687636	3.21817e-05		1949	0.132585	0.0117212	0.144306	0.767415	0.0882788	0.998524
1950	0.0483351	0.0993126	0.147648	0.851665	0.000687427	3.25409e-05		1950	0.132545	0.0117182	0.144263	0.767455	0.0882818	0.998512
1951	0.0483906	0.0993128	0.147703	0.851609	0.000687225	3.29042e-05		1951	0.132504	0.0117152	0.14422	0.767496	0.0882848	0.9985
1952	0.0484461	0.099313	0.147759	0.851554	0.000687032	3.32714e-05		1952	0.132464	0.0117122	0.144176	0.767536	0.0882878	0.998488
1953	0.0485016	0.0993132	0.147815	0.851498	0.000686846	3.36427e-05		1953	0.132424	0.0117092	0.144133	0.767576	0.0882908	0.998476
1954	0.0485571	0.0993133	0.14787	0.851443	0.000686668	3.4018e-05		1954	0.132384	0.0117062	0.14409	0.767616	0.0882938	0.998464
1955	0.0486125	0.0993135	0.147926	0.851387	0.000686498	3.43975e-05		1955	0.132344	0.0117031	0.144047	0.767656	0.0882969	0.998451
1956	0.048668	0.0993137	0.147982	0.851332	0.000686335	3.47811e-05		1956	0.132303	0.0117001	0.144003	0.767697	0.0882999	0.998439
1957	0.0487234	0.0993138	0.148037	0.851277	0.000686181	3.5169e-05		1957	0.132263	0.0116971	0.14396	0.767737	0.0883029	0.998426
1958	0.0487789	0.099314	0.148093	0.851221	0.000686035	3.55611e-05		1958	0.132223	0.0116941	0.143917	0.767777	0.0883059	0.998413
1959	0.0488343	0.0993141	0.148148	0.851166	0.000685897	3.59576e-05		1959	0.132183	0.0116911	0.143874	0.767817	0.0883089	0.998401
1960	0.0488897	0.0993142	0.148204	0.85111	0.000685767	3.63584e-05		1960	0.132143	0.0116881	0.143831	0.767857	0.0883119	0.998388
1961	0.0489452	0.0993144	0.14826	0.851055	0.000685645	3.67636e-05		1961	0.132102	0.0116851	0.143788	0.767898	0.0883149	0.998375
1962	0.0490006	0.0993145	0.148315	0.850999	0.000685532	3.71732e-05		1962	0.132062	0.0116821	0.143744	0.767938	0.0883179	0.998362
1963	0.049056	0.0993146	0.148371	0.850944	0.000685426	3.75874e-05		1963	0.132022	0.0116791	0.143701	0.767978	0.0883209	0.998349
1964	0.0491114	0.0993147	0.148426	0.850889	0.000685329	3.80061e-05		1964	0.131982	0.0116761	0.143658	0.768018	0.0883239	0.998335
1965	0.0491668	0.0993148	0.148482	0.850833	0.000685241	3.84294e-05		1965	0.131942	0.0116731	0.143615	0.768058	0.0883269	0.998322
1966	0.0492221	0.0993148	0.148537	0.850778	0.000685161	3.88573e-05		1966	0.131902	0.0116701	0.143572	0.768098	0.0883299	0.998308
1967	0.0492775	0.0993149	0.148592	0.850723	0.000685089	3.929e-05		1967	0.131862	0.0116671	0.143529	0.768138	0.0883329	0.998295
1968	0.0493329	0.099315	0.148648	0.850667	0.000685026	3.97274e-05		1968	0.131822	0.0116641	0.143486	0.768178	0.0883359	0.998281
1969	0.0493882	0.099315	0.148703	0.850612	0.000684972	4.01696e-05		1969	0.131782	0.0116611	0.143443	0.768218	0.0883389	0.998267
1970	0.0494435	0.0993151	0.148759	0.850556	0.000684927	4.06167e-05		1970	0.131742	0.0116582	0.1434	0.768258	0.0883418	0.998253
1971	0.0494989	0.0993151	0.148814	0.850501	0.00068489	4.10687e-05		1971	0.131702	0.0116552	0.143357	0.768298	0.0883448	0.998239
1972	0.0495542	0.0993151	0.148869	0.850446	0.000684862	4.15257e-05		1972	0.131662	0.0116522	0.143314	0.768338	0.0883478	0.998225
1973	0.0496095	0.0993152	0.148925	0.85039	0.000684843	4.19876e-05		1973	0.131622	0.0116492	0.143271	0.768378	0.0883508	0.998211
1974	0.0496648	0.0993152	0.14898	0.850335	0.000684832	4.24547e-05		1974	0.131582	0.0116462	0.143228	0.768418	0.0883538	0.998197
1975	0.0497201	0.0993152	0.149035	0.85028	0.000684831	4.29268e-05		1975	0.131542	0.0116432	0.143185	0.768458	0.0883568	0.998182
1976	0.0497754	0.0993152	0.149091	0.850225	0.000684839	4.34042e-05		1976	0.131502	0.0116403	0.143142	0.768498	0.0883597	0.998168
1977	0.0498307	0.0993151	0.149146	0.850169	0.000684856	4.38868e-05		1977	0.131462	0.0116373	0.143099	0.768538	0.0883627	0.998153
1978	0.049886	0.0993151	0.149201	0.850114	0.000684883	4.43747e-05		1978	0.131422	0.0116343	0.143056	0.768578	0.0883657	0.998138
1979	0.0499413	0.0993151	0.149256	0.850059	0.000684918	4.4868e-05		1979	0.131382	0.0116313	0.143013	0.768618	0.0883687	0.998123
1980	0.0499966	0.099315	0.149312	0.850003	0.000684963	4.53667e-05		1980	0.131342	0.0116284	0.14297	0.768658	0.0883716	0.998108
1981	0.0500518	0.099315	0.149367	0.849948	0.000685017	4.58708e-05		1981	0.131302	0.0116254	0.142927	0.768698	0.0883746	0.998093
1982	0.0501071	0.0993149	0.149422	0.849893	0.000685081	4.63805e-05		1982	0.131262	0.0116224	0.142884	0.768738	0.0883776	0.998078
1983	0.0501623	0.0993148	0.149477	0.849838	0.000685154	4.68958e-05		1983	0.131222	0.0116195	0.142842	0.768778	0.0883805	0.998062
1984	0.0502176	0.0993148	0.149532	0.849782	0.000685237	4.74168e-05		1984	0.131182	0.0116165	0.142799	0.768818	0.0883835	0.998047
1985	0.0502728	0.0993147	0.149587	0.849727	0.00068533	4.79434e-05		1985	0.131142	0.0116135	0.142756	0.768858	0.0883865	0.998031
1986	0.050328	0.0993146	0.149643	0.849672	0.000685432	4.84759e-05		1986	0.131102	0.0116106	0.142713	0.768898	0.0883894	0.998016
1987	0.0503832	0.0993145	0.149698	0.849617	0.000685545	4.90142e-05		1987	0.131063	0.0116076	0.14267	0.768937	0.0883924	0.998
1988	0.0504385	0.0993143	0.149753	0.849562	0.000685667	4.95584e-05		1988	0.131023	0.0116047	0.142627	0.768977	0.0883953	0.997984
1989	0.0504937	0.0993142	0.149808	0.849506	0.000685799	5.01086e-05		1989	0.130983	0.0116017	0.142585	0.769017	0.0883983	0.997968
1990	0.0505489	0.0993141	0.149863	0.849451	0.000685941	5.06648e-05		1990	0.130943	0.0115988	0.142542	0.769057	0.0884012	0.997952
1991	0.0506041	0.0993139	0.149918	0.849396	0.000686094	5.12272e-05		1991	0.130903	0.0115958	0.142499	0.769097	0.0884042	0.997935
[truncated: 18,009 more rows]

## Sheet: Hysteresis (Fig.4)
Model Parameters
dTh	0.0003
dFl	0.0003
m	200
θ	0.1
v	0.0001
Increasing Process								Decreasing Process
y (=yFl+yTh)	yFl	yTh	t	xpool	xrapid	r(yFl)		y (=yFl+yTh)	yFl	yTh	t	xpool	xrapid	r(yFl)
0	0	0	0	0.9	0.1	2.06115e-09		0.258973	0.239647	0.0193261	0	0.660353	0.0806739	1
0.0001	0.0001	0	1	0.8999	0.1	2.10279e-09		0.258896	0.239568	0.0193275	1	0.660432	0.0806725	1
0.00019997	0.00018997	1e-05	2	0.89981	0.09999	2.14097e-09		0.258818	0.239497	0.0193208	2	0.660503	0.0806792	1
0.00029991	0.000270918	2.89921e-05	3	0.899729	0.099971	2.17592e-09		0.25874	0.239424	0.0193167	3	0.660576	0.0806833	1
0.00039982	0.000343753	5.60673e-05	4	0.899656	0.0999439	2.20784e-09		0.258663	0.239351	0.0193117	4	0.660649	0.0806883	1
0.0004997	0.000409294	9.04065e-05	5	0.899591	0.0999096	2.23698e-09		0.258585	0.239278	0.019307	5	0.660722	0.080693	1
0.00059955	0.000468278	0.000131272	6	0.899532	0.0998687	2.26352e-09		0.258508	0.239205	0.0193023	6	0.660795	0.0806977	1
0.00069937	0.000521372	0.000177999	7	0.899479	0.099822	2.28768e-09		0.25843	0.239132	0.0192975	7	0.660868	0.0807025	1
0.000799161	0.000569171	0.00022999	8	0.899431	0.09977	2.30966e-09		0.258352	0.23906	0.0192928	8	0.66094	0.0807072	1
0.000898921	0.000612214	0.000286707	9	0.899388	0.0997133	2.32963e-09		0.258275	0.238987	0.0192881	9	0.661013	0.0807119	1
0.000998651	0.000650984	0.000347667	10	0.899349	0.0996523	2.34776e-09		0.258197	0.238914	0.0192833	10	0.661086	0.0807167	1
0.00109835	0.000685917	0.000412435	11	0.899314	0.0995876	2.36422e-09		0.25812	0.238841	0.0192786	11	0.661159	0.0807214	1
0.00119802	0.000717402	0.00048062	12	0.899283	0.0995194	2.37916e-09		0.258043	0.238769	0.0192738	12	0.661231	0.0807262	1
0.00129766	0.000745792	0.000551871	13	0.899254	0.0994481	2.3927e-09		0.257965	0.238696	0.0192691	13	0.661304	0.0807309	1
0.00139727	0.0007714	0.000625873	14	0.899229	0.0993741	2.40499e-09		0.257888	0.238623	0.0192644	14	0.661377	0.0807356	1
0.00149685	0.000794512	0.000702342	15	0.899205	0.0992977	2.41613e-09		0.25781	0.238551	0.0192596	15	0.661449	0.0807404	1
0.00159641	0.00081538	0.000781025	16	0.899185	0.099219	2.42624e-09		0.257733	0.238478	0.0192549	16	0.661522	0.0807451	1
0.00169593	0.000834234	0.000861692	17	0.899166	0.0991383	2.4354e-09		0.257656	0.238406	0.0192502	17	0.661594	0.0807498	1
0.00179542	0.00085128	0.000944138	18	0.899149	0.0990559	2.44372e-09		0.257578	0.238333	0.0192454	18	0.661667	0.0807546	1
0.00189488	0.0008667	0.00102818	19	0.899133	0.0989718	2.45127e-09		0.257501	0.23826	0.0192407	19	0.66174	0.0807593	1
0.00199431	0.000880661	0.00111365	20	0.899119	0.0988864	2.45812e-09		0.257424	0.238188	0.019236	20	0.661812	0.080764	1
0.00209371	0.000893312	0.0012004	21	0.899107	0.0987996	2.46435e-09		0.257347	0.238115	0.0192312	21	0.661885	0.0807688	1
0.00219308	0.000904785	0.0012883	22	0.899095	0.0987117	2.47001e-09		0.257269	0.238043	0.0192265	22	0.661957	0.0807735	1
0.00229243	0.0009152	0.00137723	23	0.899085	0.0986228	2.47516e-09		0.257192	0.237971	0.0192218	23	0.662029	0.0807782	1
0.00239174	0.000924666	0.00146707	24	0.899075	0.0985329	2.47985e-09		0.257115	0.237898	0.0192171	24	0.662102	0.0807829	1
0.00249102	0.000933279	0.00155774	25	0.899067	0.0984423	2.48413e-09		0.257038	0.237826	0.0192123	25	0.662174	0.0807877	1
0.00259027	0.000941125	0.00164915	26	0.899059	0.0983509	2.48803e-09		0.256961	0.237753	0.0192076	26	0.662247	0.0807924	1
0.0026895	0.000948282	0.00174121	27	0.899052	0.0982588	2.49159e-09		0.256884	0.237681	0.0192029	27	0.662319	0.0807971	1
0.00278869	0.00095482	0.00183387	28	0.899045	0.0981661	2.49485e-09		0.256807	0.237609	0.0191982	28	0.662391	0.0808018	1
0.00288785	0.000960803	0.00192705	29	0.899039	0.098073	2.49784e-09		0.25673	0.237536	0.0191934	29	0.662464	0.0808066	1
0.00298699	0.000966286	0.0020207	30	0.899034	0.0979793	2.50058e-09		0.256653	0.237464	0.0191887	30	0.662536	0.0808113	1
0.00308609	0.00097132	0.00211477	31	0.899029	0.0978852	2.5031e-09		0.256576	0.237392	0.019184	31	0.662608	0.080816	1
0.00318516	0.000975951	0.00220921	32	0.899024	0.0977908	2.50542e-09		0.256499	0.237319	0.0191793	32	0.662681	0.0808207	1
0.00328421	0.000980219	0.00230399	33	0.89902	0.097696	2.50756e-09		0.256422	0.237247	0.0191746	33	0.662753	0.0808254	1
0.00338322	0.000984161	0.00239906	34	0.899016	0.0976009	2.50954e-09		0.256345	0.237175	0.0191699	34	0.662825	0.0808301	1
0.00348221	0.000987811	0.0024944	35	0.899012	0.0975056	2.51137e-09		0.256268	0.237103	0.0191651	35	0.662897	0.0808349	1
0.00358116	0.000991198	0.00258997	36	0.899009	0.09741	2.51307e-09		0.256191	0.237031	0.0191604	36	0.662969	0.0808396	1
0.00368009	0.000994348	0.00268574	37	0.899006	0.0973143	2.51465e-09		0.256114	0.236959	0.0191557	37	0.663041	0.0808443	1
0.00377899	0.000997285	0.0027817	38	0.899003	0.0972183	2.51613e-09		0.256037	0.236886	0.019151	38	0.663114	0.080849	1
0.00387785	0.00100003	0.00287782	39	0.899	0.0971222	2.51751e-09		0.255961	0.236814	0.0191463	39	0.663186	0.0808537	1
0.00397669	0.00100261	0.00297408	40	0.898997	0.0970259	2.51881e-09		0.255884	0.236742	0.0191416	40	0.663258	0.0808584	1
0.0040755	0.00100503	0.00307047	41	0.898995	0.0969295	2.52003e-09		0.255807	0.23667	0.0191369	41	0.66333	0.0808631	1
0.00417427	0.00100731	0.00316696	42	0.898993	0.096833	2.52118e-09		0.25573	0.236598	0.0191322	42	0.663402	0.0808678	1
0.00427302	0.00100947	0.00326356	43	0.898991	0.0967364	2.52227e-09		0.255654	0.236526	0.0191274	43	0.663474	0.0808726	1
0.00437174	0.00101151	0.00336023	44	0.898988	0.0966398	2.5233e-09		0.255577	0.236454	0.0191227	44	0.663546	0.0808773	1
0.00447043	0.00101346	0.00345697	45	0.898987	0.096543	2.52428e-09		0.2555	0.236382	0.019118	45	0.663618	0.080882	1
0.00456909	0.00101531	0.00355378	46	0.898985	0.0964462	2.52522e-09		0.255424	0.23631	0.0191133	46	0.66369	0.0808867	1
0.00466772	0.00101708	0.00365063	47	0.898983	0.0963494	2.52611e-09		0.255347	0.236238	0.0191086	47	0.663762	0.0808914	1
0.00476632	0.00101878	0.00374753	48	0.898981	0.0962525	2.52697e-09		0.25527	0.236166	0.0191039	48	0.663834	0.0808961	1
0.00486489	0.00102042	0.00384447	49	0.89898	0.0961555	2.5278e-09		0.255194	0.236095	0.0190992	49	0.663905	0.0809008	1
0.00496343	0.00102199	0.00394143	50	0.898978	0.0960586	2.5286e-09		0.255117	0.236023	0.0190945	50	0.663977	0.0809055	1
0.00506194	0.00102351	0.00403842	51	0.898976	0.0959616	2.52937e-09		0.255041	0.235951	0.0190898	51	0.664049	0.0809102	1
0.00516042	0.00102499	0.00413543	52	0.898975	0.0958646	2.53011e-09		0.254964	0.235879	0.0190851	52	0.664121	0.0809149	1
0.00525887	0.00102642	0.00423245	53	0.898974	0.0957676	2.53084e-09		0.254888	0.235807	0.0190804	53	0.664193	0.0809196	1
0.00535729	0.00102782	0.00432948	54	0.898972	0.0956705	2.53154e-09		0.254811	0.235735	0.0190757	54	0.664265	0.0809243	1
0.00545569	0.00102918	0.00442651	55	0.898971	0.0955735	2.53223e-09		0.254735	0.235664	0.019071	55	0.664336	0.080929	1
0.00555405	0.0010305	0.00452354	56	0.898969	0.0954765	2.5329e-09		0.254658	0.235592	0.0190663	56	0.664408	0.0809337	1
0.00565238	0.00103181	0.00462058	57	0.898968	0.0953794	2.53356e-09		0.254582	0.23552	0.0190616	57	0.66448	0.0809384	1
0.00575069	0.00103308	0.0047176	58	0.898967	0.0952824	2.53421e-09		0.254506	0.235449	0.0190569	58	0.664551	0.0809431	1
0.00584896	0.00103434	0.00481462	59	0.898966	0.0951854	2.53485e-09		0.254429	0.235377	0.0190522	59	0.664623	0.0809478	1
0.00594721	0.00103557	0.00491163	60	0.898964	0.0950884	2.53547e-09		0.254353	0.235305	0.0190475	60	0.664695	0.0809525	1
0.00604542	0.00103679	0.00500863	61	0.898963	0.0949914	2.53609e-09		0.254277	0.235234	0.0190428	61	0.664766	0.0809572	1
0.00614361	0.001038	0.00510561	62	0.898962	0.0948944	2.5367e-09		0.2542	0.235162	0.0190381	62	0.664838	0.0809619	1
0.00624177	0.00103918	0.00520258	63	0.898961	0.0947974	2.53731e-09		0.254124	0.235091	0.0190335	63	0.664909	0.0809665	1
0.00633989	0.00104036	0.00529953	64	0.89896	0.0947005	2.5379e-09		0.254048	0.235019	0.0190288	64	0.664981	0.0809712	1
0.00643799	0.00104153	0.00539647	65	0.898958	0.0946035	2.53849e-09		0.253972	0.234947	0.0190241	65	0.665053	0.0809759	1
0.00653606	0.00104268	0.00549338	66	0.898957	0.0945066	2.53908e-09		0.253895	0.234876	0.0190194	66	0.665124	0.0809806	1
0.0066341	0.00104383	0.00559027	67	0.898956	0.0944097	2.53966e-09		0.253819	0.234804	0.0190147	67	0.665196	0.0809853	1
0.00673211	0.00104497	0.00568714	68	0.898955	0.0943129	2.54024e-09		0.253743	0.234733	0.01901	68	0.665267	0.08099	1
0.00683009	0.0010461	0.00578399	69	0.898954	0.094216	2.54082e-09		0.253667	0.234662	0.0190053	69	0.665338	0.0809947	1
0.00692804	0.00104723	0.00588081	70	0.898953	0.0941192	2.54139e-09		0.253591	0.23459	0.0190006	70	0.66541	0.0809994	1
0.00702596	0.00104835	0.00597761	71	0.898952	0.0940224	2.54196e-09		0.253515	0.234519	0.018996	71	0.665481	0.081004	1
0.00712385	0.00104947	0.00607439	72	0.898951	0.0939256	2.54253e-09		0.253439	0.234447	0.0189913	72	0.665553	0.0810087	1
0.00722172	0.00105058	0.00617114	73	0.898949	0.0938289	2.54309e-09		0.253363	0.234376	0.0189866	73	0.665624	0.0810134	1
0.00731955	0.00105169	0.00626786	74	0.898948	0.0937321	2.54366e-09		0.253287	0.234305	0.0189819	74	0.665695	0.0810181	1
0.00741735	0.0010528	0.00636456	75	0.898947	0.0936354	2.54422e-09		0.253211	0.234233	0.0189772	75	0.665767	0.0810228	1
0.00751513	0.0010539	0.00646123	76	0.898946	0.0935388	2.54479e-09		0.253135	0.234162	0.0189725	76	0.665838	0.0810275	1
0.00761287	0.00105501	0.00655787	77	0.898945	0.0934421	2.54535e-09		0.253059	0.234091	0.0189679	77	0.665909	0.0810321	1
0.00771059	0.00105611	0.00665448	78	0.898944	0.0933455	2.54591e-09		0.252983	0.23402	0.0189632	78	0.66598	0.0810368	1
0.00780828	0.00105721	0.00675107	79	0.898943	0.0932489	2.54647e-09		0.252907	0.233948	0.0189585	79	0.666052	0.0810415	1
0.00790594	0.00105831	0.00684763	80	0.898942	0.0931524	2.54703e-09		0.252831	0.233877	0.0189538	80	0.666123	0.0810462	1
0.00800356	0.00105941	0.00694416	81	0.898941	0.0930558	2.54759e-09		0.252755	0.233806	0.0189492	81	0.666194	0.0810508	1
0.00810116	0.0010605	0.00704066	82	0.898939	0.0929593	2.54815e-09		0.252679	0.233735	0.0189445	82	0.666265	0.0810555	1
0.00819873	0.0010616	0.00713713	83	0.898938	0.0928629	2.54871e-09		0.252604	0.233664	0.0189398	83	0.666336	0.0810602	1
0.00829627	0.0010627	0.00723357	84	0.898937	0.0927664	2.54927e-09		0.252528	0.233593	0.0189351	84	0.666407	0.0810649	1
0.00839378	0.0010638	0.00732999	85	0.898936	0.09267	2.54983e-09		0.252452	0.233522	0.0189305	85	0.666478	0.0810695	1
0.00849127	0.0010649	0.00742637	86	0.898935	0.0925736	2.55039e-09		0.252376	0.233451	0.0189258	86	0.666549	0.0810742	1
0.00858872	0.001066	0.00752272	87	0.898934	0.0924773	2.55095e-09		0.252301	0.233379	0.0189211	87	0.666621	0.0810789	1
0.00868614	0.0010671	0.00761905	88	0.898933	0.092381	2.55151e-09		0.252225	0.233308	0.0189165	88	0.666692	0.0810835	1
0.00878354	0.0010682	0.00771534	89	0.898932	0.0922847	2.55207e-09		0.252149	0.233237	0.0189118	89	0.666763	0.0810882	1
0.0088809	0.0010693	0.0078116	90	0.898931	0.0921884	2.55263e-09		0.252074	0.233166	0.0189071	90	0.666834	0.0810929	1
0.00897824	0.0010704	0.00790784	91	0.89893	0.0920922	2.5532e-09		0.251998	0.233096	0.0189025	91	0.666904	0.0810975	1
0.00907554	0.0010715	0.00800404	92	0.898928	0.091996	2.55376e-09		0.251922	0.233025	0.0188978	92	0.666975	0.0811022	1
0.00917282	0.00107261	0.00810021	93	0.898927	0.0918998	2.55432e-09		0.251847	0.232954	0.0188931	93	0.667046	0.0811069	1
0.00927007	0.00107371	0.00819635	94	0.898926	0.0918036	2.55489e-09		0.251771	0.232883	0.0188885	94	0.667117	0.0811115	1
0.00936729	0.00107482	0.00829247	95	0.898925	0.0917075	2.55545e-09		0.251696	0.232812	0.0188838	95	0.667188	0.0811162	1
0.00946448	0.00107593	0.00838855	96	0.898924	0.0916115	2.55602e-09		0.25162	0.232741	0.0188791	96	0.667259	0.0811209	1
0.00956164	0.00107704	0.0084846	97	0.898923	0.0915154	2.55659e-09		0.251545	0.23267	0.0188745	97	0.66733	0.0811255	1
0.00965877	0.00107815	0.00858062	98	0.898922	0.0914194	2.55716e-09		0.251469	0.232599	0.0188698	98	0.667401	0.0811302	1
0.00975587	0.00107926	0.00867661	99	0.898921	0.0913234	2.55773e-09		0.251394	0.232529	0.0188652	99	0.667471	0.0811348	1
0.00985294	0.00108038	0.00877257	100	0.89892	0.0912274	2.5583e-09		0.251318	0.232458	0.0188605	100	0.667542	0.0811395	1
0.00994999	0.00108149	0.0088685	101	0.898919	0.0911315	2.55887e-09		0.251243	0.232387	0.0188559	101	0.667613	0.0811441	1
0.010047	0.00108261	0.00896439	102	0.898917	0.0910356	2.55944e-09		0.251168	0.232316	0.0188512	102	0.667684	0.0811488	1
0.010144	0.00108373	0.00906026	103	0.898916	0.0909397	2.56001e-09		0.251092	0.232246	0.0188465	103	0.667754	0.0811535	1
0.0102409	0.00108485	0.0091561	104	0.898915	0.0908439	2.56059e-09		0.251017	0.232175	0.0188419	104	0.667825	0.0811581	1
0.0103379	0.00108597	0.0092519	105	0.898914	0.0907481	2.56116e-09		0.250942	0.232104	0.0188372	105	0.667896	0.0811628	1
0.0104348	0.0010871	0.00934768	106	0.898913	0.0906523	2.56174e-09		0.250866	0.232034	0.0188326	106	0.667966	0.0811674	1
0.0105316	0.00108822	0.00944342	107	0.898912	0.0905566	2.56231e-09		0.250791	0.231963	0.0188279	107	0.668037	0.0811721	1
0.0106285	0.00108935	0.00953913	108	0.898911	0.0904609	2.56289e-09		0.250716	0.231893	0.0188233	108	0.668107	0.0811767	1
0.0107253	0.00109048	0.00963481	109	0.89891	0.0903652	2.56347e-09		0.250641	0.231822	0.0188186	109	0.668178	0.0811814	1
0.0108221	0.00109161	0.00973046	110	0.898908	0.0902695	2.56405e-09		0.250565	0.231751	0.018814	110	0.668249	0.081186	1
0.0109188	0.00109275	0.00982608	111	0.898907	0.0901739	2.56463e-09		0.25049	0.231681	0.0188093	111	0.668319	0.0811907	1
0.0110156	0.00109388	0.00992167	112	0.898906	0.0900783	2.56521e-09		0.250415	0.23161	0.0188047	112	0.66839	0.0811953	1
0.0111122	0.00109502	0.0100172	113	0.898905	0.0899828	2.5658e-09		0.25034	0.23154	0.0188	113	0.66846	0.0812	1
0.0112089	0.00109616	0.0101128	114	0.898904	0.0898872	2.56638e-09		0.250265	0.23147	0.0187954	114	0.66853	0.0812046	1
0.0113056	0.0010973	0.0102083	115	0.898903	0.0897917	2.56697e-09		0.25019	0.231399	0.0187908	115	0.668601	0.0812092	1
0.0114022	0.00109844	0.0103037	116	0.898902	0.0896963	2.56755e-09		0.250115	0.231329	0.0187861	116	0.668671	0.0812139	1
0.0114987	0.00109958	0.0103992	117	0.8989	0.0896008	2.56814e-09		0.25004	0.231258	0.0187815	117	0.668742	0.0812185	1
0.0115953	0.00110073	0.0104946	118	0.898899	0.0895054	2.56873e-09		0.249965	0.231188	0.0187768	118	0.668812	0.0812232	1
0.0116918	0.00110188	0.0105899	119	0.898898	0.0894101	2.56932e-09		0.24989	0.231118	0.0187722	119	0.668882	0.0812278	1
0.0117883	0.00110303	0.0106853	120	0.898897	0.0893147	2.56991e-09		0.249815	0.231047	0.0187675	120	0.668953	0.0812325	1
0.0118848	0.00110418	0.0107806	121	0.898896	0.0892194	2.5705e-09		0.24974	0.230977	0.0187629	121	0.669023	0.0812371	1
0.0119812	0.00110534	0.0108759	122	0.898895	0.0891241	2.5711e-09		0.249665	0.230907	0.0187583	122	0.669093	0.0812417	1
0.0120776	0.00110649	0.0109711	123	0.898894	0.0890289	2.57169e-09		0.24959	0.230836	0.0187536	123	0.669164	0.0812464	1
0.012174	0.00110765	0.0110663	124	0.898892	0.0889337	2.57229e-09		0.249515	0.230766	0.018749	124	0.669234	0.081251	1
0.0122703	0.00110881	0.0111615	125	0.898891	0.0888385	2.57289e-09		0.24944	0.230696	0.0187444	125	0.669304	0.0812556	1
0.0123667	0.00110997	0.0112567	126	0.89889	0.0887433	2.57348e-09		0.249365	0.230626	0.0187397	126	0.669374	0.0812603	1
0.0124629	0.00111114	0.0113518	127	0.898889	0.0886482	2.57408e-09		0.249291	0.230556	0.0187351	127	0.669444	0.0812649	1
0.0125592	0.0011123	0.0114469	128	0.898888	0.0885531	2.57468e-09		0.249216	0.230485	0.0187305	128	0.669515	0.0812695	1
0.0126554	0.00111347	0.011542	129	0.898887	0.088458	2.57529e-09		0.249141	0.230415	0.0187258	129	0.669585	0.0812742	1
0.0127516	0.00111464	0.011637	130	0.898885	0.088363	2.57589e-09		0.249066	0.230345	0.0187212	130	0.669655	0.0812788	1
0.0128478	0.00111582	0.011732	131	0.898884	0.088268	2.57649e-09		0.248992	0.230275	0.0187166	131	0.669725	0.0812834	1
0.012944	0.00111699	0.011827	132	0.898883	0.088173	2.5771e-09		0.248917	0.230205	0.0187119	132	0.669795	0.0812881	1
0.0130401	0.00111817	0.0119219	133	0.898882	0.0880781	2.5777e-09		0.248842	0.230135	0.0187073	133	0.669865	0.0812927	1
0.0131362	0.00111934	0.0120168	134	0.898881	0.0879832	2.57831e-09		0.248768	0.230065	0.0187027	134	0.669935	0.0812973	1
0.0132322	0.00112053	0.0121117	135	0.898879	0.0878883	2.57892e-09		0.248693	0.229995	0.0186981	135	0.670005	0.0813019	1
0.0133283	0.00112171	0.0122065	136	0.898878	0.0877935	2.57953e-09		0.248618	0.229925	0.0186934	136	0.670075	0.0813066	1
0.0134243	0.00112289	0.0123014	137	0.898877	0.0876986	2.58014e-09		0.248544	0.229855	0.0186888	137	0.670145	0.0813112	1
0.0135202	0.00112408	0.0123961	138	0.898876	0.0876039	2.58075e-09		0.248469	0.229785	0.0186842	138	0.670215	0.0813158	1
0.0136162	0.00112527	0.0124909	139	0.898875	0.0875091	2.58137e-09		0.248395	0.229715	0.0186796	139	0.670285	0.0813204	1
0.0137121	0.00112646	0.0125856	140	0.898874	0.0874144	2.58198e-09		0.24832	0.229645	0.0186749	140	0.670355	0.0813251	1
0.013808	0.00112765	0.0126803	141	0.898872	0.0873197	2.5826e-09		0.248246	0.229575	0.0186703	141	0.670425	0.0813297	1
0.0139038	0.00112885	0.012775	142	0.898871	0.087225	2.58322e-09		0.248171	0.229505	0.0186657	142	0.670495	0.0813343	1
0.0139997	0.00113005	0.0128696	143	0.89887	0.0871304	2.58384e-09		0.248097	0.229436	0.0186611	143	0.670564	0.0813389	1
0.0140955	0.00113125	0.0129642	144	0.898869	0.0870358	2.58446e-09		0.248022	0.229366	0.0186565	144	0.670634	0.0813435	1
0.0141912	0.00113245	0.0130588	145	0.898868	0.0869412	2.58508e-09		0.247948	0.229296	0.0186518	145	0.670704	0.0813482	1
0.014287	0.00113365	0.0131533	146	0.898866	0.0868467	2.5857e-09		0.247874	0.229226	0.0186472	146	0.670774	0.0813528	1
0.0143827	0.00113486	0.0132478	147	0.898865	0.0867522	2.58632e-09		0.247799	0.229157	0.0186426	147	0.670843	0.0813574	1
0.0144784	0.00113607	0.0133423	148	0.898864	0.0866577	2.58695e-09		0.247725	0.229087	0.018638	148	0.670913	0.081362	1
0.014574	0.00113728	0.0134368	149	0.898863	0.0865632	2.58757e-09		0.24765	0.229017	0.0186334	149	0.670983	0.0813666	1
0.0146697	0.00113849	0.0135312	150	0.898862	0.0864688	2.5882e-09		0.247576	0.228947	0.0186288	150	0.671053	0.0813712	1
0.0147653	0.0011397	0.0136256	151	0.89886	0.0863744	2.58883e-09		0.247502	0.228878	0.0186241	151	0.671122	0.0813759	1
0.0148608	0.00114092	0.0137199	152	0.898859	0.0862801	2.58946e-09		0.247428	0.228808	0.0186195	152	0.671192	0.0813805	1
0.0149564	0.00114214	0.0138142	153	0.898858	0.0861858	2.59009e-09		0.247353	0.228739	0.0186149	153	0.671261	0.0813851	1
0.0150519	0.00114336	0.0139085	154	0.898857	0.0860915	2.59073e-09		0.247279	0.228669	0.0186103	154	0.671331	0.0813897	1
0.0151474	0.00114458	0.0140028	155	0.898855	0.0859972	2.59136e-09		0.247205	0.228599	0.0186057	155	0.671401	0.0813943	1
0.0152428	0.00114581	0.014097	156	0.898854	0.085903	2.59199e-09		0.247131	0.22853	0.0186011	156	0.67147	0.0813989	1
0.0153382	0.00114704	0.0141912	157	0.898853	0.0858088	2.59263e-09		0.247057	0.22846	0.0185965	157	0.67154	0.0814035	1
0.0154336	0.00114827	0.0142854	158	0.898852	0.0857146	2.59327e-09		0.246983	0.228391	0.0185919	158	0.671609	0.0814081	1
0.015529	0.0011495	0.0143795	159	0.898851	0.0856205	2.59391e-09		0.246909	0.228321	0.0185873	159	0.671679	0.0814127	1
0.0156244	0.00115073	0.0144736	160	0.898849	0.0855264	2.59455e-09		0.246834	0.228252	0.0185827	160	0.671748	0.0814173	1
0.0157197	0.00115197	0.0145677	161	0.898848	0.0854323	2.59519e-09		0.24676	0.228182	0.0185781	161	0.671818	0.0814219	1
0.015815	0.00115321	0.0146617	162	0.898847	0.0853383	2.59583e-09		0.246686	0.228113	0.0185735	162	0.671887	0.0814265	1
0.0159102	0.00115445	0.0147558	163	0.898846	0.0852442	2.59648e-09		0.246612	0.228044	0.0185689	163	0.671956	0.0814311	1
0.0160054	0.00115569	0.0148497	164	0.898844	0.0851503	2.59712e-09		0.246538	0.227974	0.0185643	164	0.672026	0.0814357	1
0.0161006	0.00115694	0.0149437	165	0.898843	0.0850563	2.59777e-09		0.246464	0.227905	0.0185597	165	0.672095	0.0814403	1
0.0161958	0.00115819	0.0150376	166	0.898842	0.0849624	2.59842e-09		0.246391	0.227835	0.0185551	166	0.672165	0.0814449	1
0.0162909	0.00115944	0.0151315	167	0.898841	0.0848685	2.59907e-09		0.246317	0.227766	0.0185505	167	0.672234	0.0814495	1
0.0163861	0.00116069	0.0152254	168	0.898839	0.0847746	2.59972e-09		0.246243	0.227697	0.0185459	168	0.672303	0.0814541	1
0.0164811	0.00116195	0.0153192	169	0.898838	0.0846808	2.60037e-09		0.246169	0.227628	0.0185413	169	0.672372	0.0814587	1
0.0165762	0.0011632	0.015413	170	0.898837	0.084587	2.60103e-09		0.246095	0.227558	0.0185367	170	0.672442	0.0814633	1
0.0166712	0.00116446	0.0155068	171	0.898836	0.0844932	2.60168e-09		0.246021	0.227489	0.0185321	171	0.672511	0.0814679	1
0.0167662	0.00116572	0.0156005	172	0.898834	0.0843995	2.60234e-09		0.245947	0.22742	0.0185275	172	0.67258	0.0814725	1
0.0168612	0.00116699	0.0156942	173	0.898833	0.0843058	2.603e-09		0.245874	0.227351	0.0185229	173	0.672649	0.0814771	1
0.0169561	0.00116825	0.0157879	174	0.898832	0.0842121	2.60366e-09		0.2458	0.227281	0.0185183	174	0.672719	0.0814817	1
0.0170511	0.00116952	0.0158815	175	0.89883	0.0841185	2.60432e-09		0.245726	0.227212	0.0185137	175	0.672788	0.0814863	1
0.0171459	0.00117079	0.0159751	176	0.898829	0.0840249	2.60498e-09		0.245652	0.227143	0.0185091	176	0.672857	0.0814909	1
0.0172408	0.00117207	0.0160687	177	0.898828	0.0839313	2.60564e-09		0.245579	0.227074	0.0185045	177	0.672926	0.0814955	1
0.0173356	0.00117334	0.0161623	178	0.898827	0.0838377	2.60631e-09		0.245505	0.227005	0.0185	178	0.672995	0.0815	1
0.0174304	0.00117462	0.0162558	179	0.898825	0.0837442	2.60697e-09		0.245431	0.226936	0.0184954	179	0.673064	0.0815046	1
0.0175252	0.0011759	0.0163493	180	0.898824	0.0836507	2.60764e-09		0.245358	0.226867	0.0184908	180	0.673133	0.0815092	1
0.0176199	0.00117718	0.0164428	181	0.898823	0.0835572	2.60831e-09		0.245284	0.226798	0.0184862	181	0.673202	0.0815138	1
0.0177146	0.00117847	0.0165362	182	0.898822	0.0834638	2.60898e-09		0.24521	0.226729	0.0184816	182	0.673271	0.0815184	1
0.0178093	0.00117975	0.0166296	183	0.89882	0.0833704	2.60965e-09		0.245137	0.22666	0.018477	183	0.67334	0.081523	1
0.017904	0.00118104	0.0167229	184	0.898819	0.0832771	2.61032e-09		0.245063	0.226591	0.0184724	184	0.673409	0.0815276	1
0.0179986	0.00118234	0.0168163	185	0.898818	0.0831837	2.611e-09		0.24499	0.226522	0.0184679	185	0.673478	0.0815321	1
0.0180932	0.00118363	0.0169096	186	0.898816	0.0830904	2.61167e-09		0.244916	0.226453	0.0184633	186	0.673547	0.0815367	1
0.0181878	0.00118493	0.0170029	187	0.898815	0.0829971	2.61235e-09		0.244843	0.226384	0.0184587	187	0.673616	0.0815413	1
0.0182823	0.00118623	0.0170961	188	0.898814	0.0829039	2.61303e-09		0.244769	0.226315	0.0184541	188	0.673685	0.0815459	1
0.0183768	0.00118753	0.0171893	189	0.898812	0.0828107	2.61371e-09		0.244696	0.226246	0.0184495	189	0.673754	0.0815505	1
0.0184713	0.00118883	0.0172825	190	0.898811	0.0827175	2.61439e-09		0.244623	0.226178	0.018445	190	0.673822	0.081555	1
0.0185658	0.00119014	0.0173757	191	0.89881	0.0826243	2.61508e-09		0.244549	0.226109	0.0184404	191	0.673891	0.0815596	1
0.0186602	0.00119145	0.0174688	192	0.898809	0.0825312	2.61576e-09		0.244476	0.22604	0.0184358	192	0.67396	0.0815642	1
0.0187546	0.00119276	0.0175619	193	0.898807	0.0824381	2.61645e-09		0.244403	0.225971	0.0184312	193	0.674029	0.0815688	1
0.018849	0.00119407	0.0176549	194	0.898806	0.0823451	2.61713e-09		0.244329	0.225903	0.0184267	194	0.674097	0.0815733	1
0.0189433	0.00119539	0.017748	195	0.898805	0.082252	2.61782e-09		0.244256	0.225834	0.0184221	195	0.674166	0.0815779	1
0.0190377	0.0011967	0.017841	196	0.898803	0.082159	2.61851e-09		0.244183	0.225765	0.0184175	196	0.674235	0.0815825	1
0.019132	0.00119803	0.0179339	197	0.898802	0.0820661	2.61921e-09		0.244109	0.225696	0.018413	197	0.674304	0.081587	1
0.0192262	0.00119935	0.0180269	198	0.898801	0.0819731	2.6199e-09		0.244036	0.225628	0.0184084	198	0.674372	0.0815916	1
0.0193204	0.00120067	0.0181198	199	0.898799	0.0818802	2.62059e-09		0.243963	0.225559	0.0184038	199	0.674441	0.0815962	1
0.0194146	0.001202	0.0182126	200	0.898798	0.0817874	2.62129e-09		0.24389	0.22549	0.0183992	200	0.67451	0.0816008	1
0.0195088	0.00120333	0.0183055	201	0.898797	0.0816945	2.62199e-09		0.243817	0.225422	0.0183947	201	0.674578	0.0816053	1
0.019603	0.00120467	0.0183983	202	0.898795	0.0816017	2.62269e-09		0.243743	0.225353	0.0183901	202	0.674647	0.0816099	1
0.0196971	0.001206	0.0184911	203	0.898794	0.0815089	2.62339e-09		0.24367	0.225285	0.0183855	203	0.674715	0.0816145	1
0.0197912	0.00120734	0.0185838	204	0.898793	0.0814162	2.62409e-09		0.243597	0.225216	0.018381	204	0.674784	0.081619	1
0.0198852	0.00120868	0.0186766	205	0.898791	0.0813234	2.62479e-09		0.243524	0.225148	0.0183764	205	0.674852	0.0816236	1
0.0199793	0.00121003	0.0187693	206	0.89879	0.0812307	2.6255e-09		0.243451	0.225079	0.0183718	206	0.674921	0.0816282	1
0.0200733	0.00121137	0.0188619	207	0.898789	0.0811381	2.62621e-09		0.243378	0.225011	0.0183673	207	0.674989	0.0816327	1
0.0201673	0.00121272	0.0189545	208	0.898787	0.0810455	2.62691e-09		0.243305	0.224942	0.0183627	208	0.675058	0.0816373	1
0.0202612	0.00121407	0.0190471	209	0.898786	0.0809529	2.62762e-09		0.243232	0.224874	0.0183582	209	0.675126	0.0816418	1
0.0203551	0.00121542	0.0191397	210	0.898785	0.0808603	2.62833e-09		0.243159	0.224805	0.0183536	210	0.675195	0.0816464	1
0.020449	0.00121678	0.0192322	211	0.898783	0.0807678	2.62905e-09		0.243086	0.224737	0.018349	211	0.675263	0.081651	1
0.0205429	0.00121814	0.0193248	212	0.898782	0.0806752	2.62976e-09		0.243013	0.224669	0.0183445	212	0.675331	0.0816555	1
0.0206367	0.0012195	0.0194172	213	0.898781	0.0805828	2.63048e-09		0.24294	0.2246	0.0183399	213	0.6754	0.0816601	1
0.0207305	0.00122086	0.0195097	214	0.898779	0.0804903	2.6312e-09		0.242867	0.224532	0.0183354	214	0.675468	0.0816646	1
0.0208243	0.00122223	0.0196021	215	0.898778	0.0803979	2.63191e-09		0.242795	0.224464	0.0183308	215	0.675536	0.0816692	1
0.0209181	0.0012236	0.0196945	216	0.898776	0.0803055	2.63264e-09		0.242722	0.224395	0.0183263	216	0.675605	0.0816737	1
0.0210118	0.00122497	0.0197868	217	0.898775	0.0802132	2.63336e-09		0.242649	0.224327	0.0183217	217	0.675673	0.0816783	1
0.0211055	0.00122634	0.0198792	218	0.898774	0.0801208	2.63408e-09		0.242576	0.224259	0.0183172	218	0.675741	0.0816828	1
0.0211992	0.00122772	0.0199714	219	0.898772	0.0800286	2.63481e-09		0.242503	0.224191	0.0183126	219	0.675809	0.0816874	1
0.0212928	0.0012291	0.0200637	220	0.898771	0.0799363	2.63553e-09		0.242431	0.224122	0.0183081	220	0.675878	0.0816919	1
0.0213864	0.00123048	0.0201559	221	0.89877	0.0798441	2.63626e-09		0.242358	0.224054	0.0183035	221	0.675946	0.0816965	1
0.02148	0.00123186	0.0202481	222	0.898768	0.0797519	2.63699e-09		0.242285	0.223986	0.018299	222	0.676014	0.081701	1
0.0215736	0.00123325	0.0203403	223	0.898767	0.0796597	2.63772e-09		0.242212	0.223918	0.0182944	223	0.676082	0.0817056	1
0.0216671	0.00123464	0.0204324	224	0.898765	0.0795676	2.63846e-09		0.24214	0.22385	0.0182899	224	0.67615	0.0817101	1
0.0217606	0.00123603	0.0205245	225	0.898764	0.0794755	2.63919e-09		0.242067	0.223782	0.0182853	225	0.676218	0.0817147	1
0.0218541	0.00123743	0.0206166	226	0.898763	0.0793834	2.63993e-09		0.241994	0.223714	0.0182808	226	0.676286	0.0817192	1
0.0219475	0.00123883	0.0207087	227	0.898761	0.0792913	2.64067e-09		0.241922	0.223646	0.0182762	227	0.676354	0.0817238	1
0.0220409	0.00124023	0.0208007	228	0.89876	0.0791993	2.64141e-09		0.241849	0.223578	0.0182717	228	0.676422	0.0817283	1
0.0221343	0.00124163	0.0208927	229	0.898758	0.0791073	2.64215e-09		0.241777	0.22351	0.0182671	229	0.67649	0.0817329	1
0.0222277	0.00124303	0.0209846	230	0.898757	0.0790154	2.64289e-09		0.241704	0.223442	0.0182626	230	0.676558	0.0817374	1
0.022321	0.00124444	0.0210765	231	0.898756	0.0789235	2.64363e-09		0.241632	0.223374	0.0182581	231	0.676626	0.0817419	1
0.0224143	0.00124585	0.0211684	232	0.898754	0.0788316	2.64438e-09		0.241559	0.223306	0.0182535	232	0.676694	0.0817465	1
0.0225076	0.00124727	0.0212603	233	0.898753	0.0787397	2.64513e-09		0.241487	0.223238	0.018249	233	0.676762	0.081751	1
0.0226008	0.00124868	0.0213521	234	0.898751	0.0786479	2.64588e-09		0.241414	0.22317	0.0182444	234	0.67683	0.0817556	1
0.022694	0.0012501	0.0214439	235	0.89875	0.0785561	2.64663e-09		0.241342	0.223102	0.0182399	235	0.676898	0.0817601	1
0.0227872	0.00125153	0.0215357	236	0.898748	0.0784643	2.64738e-09		0.241269	0.223034	0.0182354	236	0.676966	0.0817646	1
0.0228804	0.00125295	0.0216274	237	0.898747	0.0783726	2.64814e-09		0.241197	0.222966	0.0182308	237	0.677034	0.0817692	1
0.0229735	0.00125438	0.0217192	238	0.898746	0.0782808	2.64889e-09		0.241125	0.222898	0.0182263	238	0.677102	0.0817737	1
0.0230666	0.00125581	0.0218108	239	0.898744	0.0781892	2.64965e-09		0.241052	0.222831	0.0182218	239	0.677169	0.0817782	1
0.0231597	0.00125724	0.0219025	240	0.898743	0.0780975	2.65041e-09		0.24098	0.222763	0.0182172	240	0.677237	0.0817828	1
0.0232528	0.00125868	0.0219941	241	0.898741	0.0780059	2.65117e-09		0.240908	0.222695	0.0182127	241	0.677305	0.0817873	1
0.0233458	0.00126011	0.0220857	242	0.89874	0.0779143	2.65193e-09		0.240836	0.222627	0.0182082	242	0.677373	0.0817918	1
0.0234388	0.00126155	0.0221772	243	0.898738	0.0778228	2.6527e-09		0.240763	0.22256	0.0182036	243	0.67744	0.0817964	1
0.0235318	0.001263	0.0222688	244	0.898737	0.0777312	2.65346e-09		0.240691	0.222492	0.0181991	244	0.677508	0.0818009	1
0.0236247	0.00126445	0.0223603	245	0.898736	0.0776397	2.65423e-09		0.240619	0.222424	0.0181946	245	0.677576	0.0818054	1
0.0237176	0.00126589	0.0224517	246	0.898734	0.0775483	2.655e-09		0.240547	0.222357	0.0181901	246	0.677643	0.0818099	1
0.0238105	0.00126735	0.0225432	247	0.898733	0.0774568	2.65577e-09		0.240474	0.222289	0.0181855	247	0.677711	0.0818145	1
0.0239034	0.0012688	0.0226346	248	0.898731	0.0773654	2.65654e-09		0.240402	0.222221	0.018181	248	0.677779	0.081819	1
0.0239962	0.00127026	0.0227259	249	0.89873	0.0772741	2.65732e-09		0.24033	0.222154	0.0181765	249	0.677846	0.0818235	1
0.024089	0.00127172	0.0228173	250	0.898728	0.0771827	2.6581e-09		0.240258	0.222086	0.018172	250	0.677914	0.081828	1
0.0241818	0.00127318	0.0229086	251	0.898727	0.0770914	2.65887e-09		0.240186	0.222019	0.0181674	251	0.677981	0.0818326	1
0.0242745	0.00127465	0.0229999	252	0.898725	0.0770001	2.65965e-09		0.240114	0.221951	0.0181629	252	0.678049	0.0818371	1
0.0243672	0.00127612	0.0230911	253	0.898724	0.0769089	2.66044e-09		0.240042	0.221884	0.0181584	253	0.678116	0.0818416	1
0.0244599	0.00127759	0.0231823	254	0.898722	0.0768177	2.66122e-09		0.23997	0.221816	0.0181539	254	0.678184	0.0818461	1
0.0245526	0.00127907	0.0232735	255	0.898721	0.0767265	2.662e-09		0.239898	0.221749	0.0181493	255	0.678251	0.0818507	1
0.0246452	0.00128055	0.0233647	256	0.898719	0.0766353	2.66279e-09		0.239826	0.221681	0.0181448	256	0.678319	0.0818552	1
0.0247378	0.00128203	0.0234558	257	0.898718	0.0765442	2.66358e-09		0.239754	0.221614	0.0181403	257	0.678386	0.0818597	1
0.0248304	0.00128351	0.0235469	258	0.898716	0.0764531	2.66437e-09		0.239682	0.221546	0.0181358	258	0.678454	0.0818642	1
0.0249229	0.001285	0.0236379	259	0.898715	0.0763621	2.66516e-09		0.23961	0.221479	0.0181313	259	0.678521	0.0818687	1
0.0250155	0.00128649	0.023729	260	0.898714	0.076271	2.66596e-09		0.239538	0.221412	0.0181268	260	0.678588	0.0818732	1
0.025108	0.00128798	0.02382	261	0.898712	0.07618	2.66675e-09		0.239466	0.221344	0.0181222	261	0.678656	0.0818778	1
0.0252004	0.00128947	0.023911	262	0.898711	0.076089	2.66755e-09		0.239395	0.221277	0.0181177	262	0.678723	0.0818823	1
0.0252929	0.00129097	0.0240019	263	0.898709	0.0759981	2.66835e-09		0.239323	0.22121	0.0181132	263	0.67879	0.0818868	1
0.0253853	0.00129247	0.0240928	264	0.898708	0.0759072	2.66915e-09		0.239251	0.221142	0.0181087	264	0.678858	0.0818913	1
0.0254777	0.00129398	0.0241837	265	0.898706	0.0758163	2.66995e-09		0.239179	0.221075	0.0181042	265	0.678925	0.0818958	1
0.02557	0.00129549	0.0242745	266	0.898705	0.0757255	2.67076e-09		0.239107	0.221008	0.0180997	266	0.678992	0.0819003	1
0.0256624	0.001297	0.0243654	267	0.898703	0.0756346	2.67157e-09		0.239036	0.220941	0.0180952	267	0.679059	0.0819048	1
0.0257547	0.00129851	0.0244561	268	0.898701	0.0755439	2.67238e-09		0.238964	0.220873	0.0180907	268	0.679127	0.0819093	1
0.0258469	0.00130002	0.0245469	269	0.8987	0.0754531	2.67319e-09		0.238892	0.220806	0.0180862	269	0.679194	0.0819138	1
0.0259392	0.00130154	0.0246376	270	0.898698	0.0753624	2.674e-09		0.238821	0.220739	0.0180817	270	0.679261	0.0819183	1
0.0260314	0.00130307	0.0247283	271	0.898697	0.0752717	2.67481e-09		0.238749	0.220672	0.0180772	271	0.679328	0.0819228	1
0.0261236	0.00130459	0.024819	272	0.898695	0.075181	2.67563e-09		0.238677	0.220605	0.0180726	272	0.679395	0.0819274	1
0.0262157	0.00130612	0.0249096	273	0.898694	0.0750904	2.67645e-09		0.238606	0.220538	0.0180681	273	0.679462	0.0819319	1
0.0263079	0.00130765	0.0250002	274	0.898692	0.0749998	2.67727e-09		0.238534	0.220471	0.0180636	274	0.679529	0.0819364	1
0.0264	0.00130919	0.0250908	275	0.898691	0.0749092	2.67809e-09		0.238463	0.220404	0.0180591	275	0.679596	0.0819409	1
0.0264921	0.00131072	0.0251813	276	0.898689	0.0748187	2.67891e-09		0.238391	0.220336	0.0180546	276	0.679664	0.0819454	1
0.0265841	0.00131226	0.0252719	277	0.898688	0.0747281	2.67974e-09		0.23832	0.220269	0.0180501	277	0.679731	0.0819499	1
0.0266761	0.00131381	0.0253623	278	0.898686	0.0746377	2.68056e-09		0.238248	0.220202	0.0180456	278	0.679798	0.0819544	1
0.0267681	0.00131535	0.0254528	279	0.898685	0.0745472	2.68139e-09		0.238177	0.220136	0.0180411	279	0.679864	0.0819589	1
0.0268601	0.0013169	0.0255432	280	0.898683	0.0744568	2.68222e-09		0.238105	0.220069	0.0180366	280	0.679931	0.0819634	1
0.0269521	0.00131845	0.0256336	281	0.898682	0.0743664	2.68306e-09		0.238034	0.220002	0.0180321	281	0.679998	0.0819679	1
0.027044	0.00132001	0.025724	282	0.89868	0.074276	2.68389e-09		0.237962	0.219935	0.0180277	282	0.680065	0.0819723	1
0.0271359	0.00132157	0.0258143	283	0.898678	0.0741857	2.68473e-09		0.237891	0.219868	0.0180232	283	0.680132	0.0819768	1
0.0272277	0.00132313	0.0259046	284	0.898677	0.0740954	2.68557e-09		0.23782	0.219801	0.0180187	284	0.680199	0.0819813	1
0.0273195	0.0013247	0.0259948	285	0.898675	0.0740052	2.68641e-09		0.237748	0.219734	0.0180142	285	0.680266	0.0819858	1
0.0274113	0.00132627	0.0260851	286	0.898674	0.0739149	2.68725e-09		0.237677	0.219667	0.0180097	286	0.680333	0.0819903	1
0.0275031	0.00132784	0.0261753	287	0.898672	0.0738247	2.6881e-09		0.237606	0.2196	0.0180052	287	0.6804	0.0819948	1
0.0275949	0.00132941	0.0262655	288	0.898671	0.0737345	2.68894e-09		0.237534	0.219534	0.0180007	288	0.680466	0.0819993	1
0.0276866	0.00133099	0.0263556	289	0.898669	0.0736444	2.68979e-09		0.237463	0.219467	0.0179962	289	0.680533	0.0820038	1
0.0277783	0.00133257	0.0264457	290	0.898667	0.0735543	2.69064e-09		0.237392	0.2194	0.0179917	290	0.6806	0.0820083	1
0.02787	0.00133415	0.0265358	291	0.898666	0.0734642	2.69149e-09		0.237321	0.219333	0.0179872	291	0.680667	0.0820128	1
0.0279616	0.00133574	0.0266259	292	0.898664	0.0733741	2.69235e-09		0.237249	0.219267	0.0179827	292	0.680733	0.0820173	1
0.0280532	0.00133733	0.0267159	293	0.898663	0.0732841	2.69321e-09		0.237178	0.2192	0.0179783	293	0.6808	0.0820217	1
0.0281448	0.00133893	0.0268059	294	0.898661	0.0731941	2.69406e-09		0.237107	0.219133	0.0179738	294	0.680867	0.0820262	1
0.0282363	0.00134052	0.0268958	295	0.898659	0.0731042	2.69492e-09		0.237036	0.219067	0.0179693	295	0.680933	0.0820307	1
0.0283279	0.00134212	0.0269858	296	0.898658	0.0730142	2.69579e-09		0.236965	0.219	0.0179648	296	0.681	0.0820352	1
0.0284194	0.00134373	0.0270757	297	0.898656	0.0729243	2.69665e-09		0.236894	0.218933	0.0179603	297	0.681067	0.0820397	1
0.0285109	0.00134533	0.0271655	298	0.898655	0.0728345	2.69752e-09		0.236823	0.218867	0.0179558	298	0.681133	0.0820442	1
0.0286023	0.00134694	0.0272554	299	0.898653	0.0727446	2.69839e-09		0.236752	0.2188	0.0179514	299	0.6812	0.0820486	1
0.0286937	0.00134856	0.0273452	300	0.898651	0.0726548	2.69926e-09		0.236681	0.218734	0.0179469	300	0.681266	0.0820531	1
0.0287851	0.00135017	0.0274349	301	0.89865	0.0725651	2.70013e-09		0.23661	0.218667	0.0179424	301	0.681333	0.0820576	1
0.0288765	0.00135179	0.0275247	302	0.898648	0.0724753	2.70101e-09		0.236539	0.218601	0.0179379	302	0.681399	0.0820621	1
0.0289678	0.00135341	0.0276144	303	0.898647	0.0723856	2.70188e-09		0.236468	0.218534	0.0179334	303	0.681466	0.0820666	1
0.0290591	0.00135504	0.0277041	304	0.898645	0.0722959	2.70276e-09		0.236397	0.218468	0.017929	304	0.681532	0.082071	1
0.0291504	0.00135667	0.0277937	305	0.898643	0.0722063	2.70364e-09		0.236326	0.218401	0.0179245	305	0.681599	0.0820755	1
0.0292417	0.0013583	0.0278834	306	0.898642	0.0721166	2.70453e-09		0.236255	0.218335	0.01792	306	0.681665	0.08208	1
0.0293329	0.00135994	0.0279729	307	0.89864	0.0720271	2.70541e-09		0.236184	0.218268	0.0179155	307	0.681732	0.0820845	1
0.0294241	0.00136158	0.0280625	308	0.898638	0.0719375	2.7063e-09		0.236113	0.218202	0.0179111	308	0.681798	0.0820889	1
0.0295153	0.00136322	0.028152	309	0.898637	0.071848	2.70719e-09		0.236042	0.218136	0.0179066	309	0.681864	0.0820934	1
0.0296064	0.00136487	0.0282415	310	0.898635	0.0717585	2.70808e-09		0.235972	0.218069	0.0179021	310	0.681931	0.0820979	1
0.0296975	0.00136652	0.028331	311	0.898633	0.071669	2.70897e-09		0.235901	0.218003	0.0178977	311	0.681997	0.0821023	1
0.0297886	0.00136817	0.0284204	312	0.898632	0.0715796	2.70987e-09		0.23583	0.217937	0.0178932	312	0.682063	0.0821068	1
0.0298797	0.00136983	0.0285098	313	0.89863	0.0714902	2.71077e-09		0.235759	0.217871	0.0178887	313	0.682129	0.0821113	1
0.0299707	0.00137149	0.0285992	314	0.898629	0.0714008	2.71167e-09		0.235689	0.217804	0.0178843	314	0.682196	0.0821157	1
0.0300617	0.00137315	0.0286886	315	0.898627	0.0713114	2.71257e-09		0.235618	0.217738	0.0178798	315	0.682262	0.0821202	1
0.0301527	0.00137482	0.0287779	316	0.898625	0.0712221	2.71347e-09		0.235547	0.217672	0.0178753	316	0.682328	0.0821247	1
0.0302437	0.00137649	0.0288672	317	0.898624	0.0711328	2.71438e-09		0.235476	0.217606	0.0178709	317	0.682394	0.0821291	1
0.0303346	0.00137816	0.0289564	318	0.898622	0.0710436	2.71529e-09		0.235406	0.217539	0.0178664	318	0.682461	0.0821336	1
0.0304255	0.00137984	0.0290456	319	0.89862	0.0709544	2.7162e-09		0.235335	0.217473	0.0178619	319	0.682527	0.0821381	1
0.0305164	0.00138152	0.0291348	320	0.898618	0.0708652	2.71711e-09		0.235265	0.217407	0.0178575	320	0.682593	0.0821425	1
0.0306072	0.0013832	0.029224	321	0.898617	0.070776	2.71803e-09		0.235194	0.217341	0.017853	321	0.682659	0.082147	1
0.030698	0.00138489	0.0293131	322	0.898615	0.0706869	2.71895e-09		0.235123	0.217275	0.0178486	322	0.682725	0.0821514	1
0.0307888	0.00138658	0.0294022	323	0.898613	0.0705978	2.71986e-09		0.235053	0.217209	0.0178441	323	0.682791	0.0821559	1
0.0308796	0.00138828	0.0294913	324	0.898612	0.0705087	2.72079e-09		0.234982	0.217143	0.0178396	324	0.682857	0.0821604	1
0.0309703	0.00138997	0.0295803	325	0.89861	0.0704197	2.72171e-09		0.234912	0.217077	0.0178352	325	0.682923	0.0821648	1
0.031061	0.00139168	0.0296693	326	0.898608	0.0703307	2.72264e-09		0.234841	0.217011	0.0178307	326	0.682989	0.0821693	1
0.0311517	0.00139338	0.0297583	327	0.898607	0.0702417	2.72357e-09		0.234771	0.216945	0.0178263	327	0.683055	0.0821737	1
0.0312424	0.00139509	0.0298473	328	0.898605	0.0701527	2.7245e-09		0.234701	0.216879	0.0178218	328	0.683121	0.0821782	1
0.031333	0.0013968	0.0299362	329	0.898603	0.0700638	2.72543e-09		0.23463	0.216813	0.0178174	329	0.683187	0.0821826	1
0.0314236	0.00139852	0.0300251	330	0.898601	0.0699749	2.72637e-09		0.23456	0.216747	0.0178129	330	0.683253	0.0821871	1
0.0315142	0.00140024	0.0301139	331	0.8986	0.0698861	2.7273e-09		0.234489	0.216681	0.0178084	331	0.683319	0.0821916	1
0.0316047	0.00140196	0.0302027	332	0.898598	0.0697973	2.72824e-09		0.234419	0.216615	0.017804	332	0.683385	0.082196	1
0.0316952	0.00140369	0.0302915	333	0.898596	0.0697085	2.72919e-09		0.234349	0.216549	0.0177995	333	0.683451	0.0822005	1
0.0317857	0.00140542	0.0303803	334	0.898595	0.0696197	2.73013e-09		0.234278	0.216483	0.0177951	334	0.683517	0.0822049	1
0.0318762	0.00140715	0.030469	335	0.898593	0.069531	2.73108e-09		0.234208	0.216417	0.0177906	335	0.683583	0.0822094	1
0.0319666	0.00140889	0.0305577	336	0.898591	0.0694423	2.73203e-09		0.234138	0.216352	0.0177862	336	0.683648	0.0822138	1
0.032057	0.00141063	0.0306464	337	0.898589	0.0693536	2.73298e-09		0.234068	0.216286	0.0177818	337	0.683714	0.0822182	1
0.0321474	0.00141237	0.030735	338	0.898588	0.069265	2.73393e-09		0.233997	0.21622	0.0177773	338	0.68378	0.0822227	1
0.0322378	0.00141412	0.0308236	339	0.898586	0.0691764	2.73489e-09		0.233927	0.216154	0.0177729	339	0.683846	0.0822271	1
0.0323281	0.00141587	0.0309122	340	0.898584	0.0690878	2.73585e-09		0.233857	0.216089	0.0177684	340	0.683911	0.0822316	1
0.0324184	0.00141763	0.0310008	341	0.898582	0.0689992	2.73681e-09		0.233787	0.216023	0.017764	341	0.683977	0.082236	1
0.0325087	0.00141939	0.0310893	342	0.898581	0.0689107	2.73777e-09		0.233717	0.215957	0.0177595	342	0.684043	0.0822405	1
0.0325989	0.00142115	0.0311778	343	0.898579	0.0688222	2.73874e-09		0.233647	0.215892	0.0177551	343	0.684108	0.0822449	1
0.0326891	0.00142292	0.0312662	344	0.898577	0.0687338	2.7397e-09		0.233577	0.215826	0.0177507	344	0.684174	0.0822493	1
0.0327793	0.00142469	0.0313546	345	0.898575	0.0686454	2.74067e-09		0.233506	0.21576	0.0177462	345	0.68424	0.0822538	1
0.0328695	0.00142646	0.031443	346	0.898574	0.068557	2.74165e-09		0.233436	0.215695	0.0177418	346	0.684305	0.0822582	1
0.0329596	0.00142824	0.0315314	347	0.898572	0.0684686	2.74262e-09		0.233366	0.215629	0.0177373	347	0.684371	0.0822627	1
0.0330497	0.00143002	0.0316197	348	0.89857	0.0683803	2.7436e-09		0.233296	0.215563	0.0177329	348	0.684437	0.0822671	1
0.0331398	0.00143181	0.031708	349	0.898568	0.068292	2.74458e-09		0.233226	0.215498	0.0177285	349	0.684502	0.0822715	1
0.0332299	0.0014336	0.0317963	350	0.898566	0.0682037	2.74556e-09		0.233156	0.215432	0.017724	350	0.684568	0.082276	1
0.0333199	0.00143539	0.0318845	351	0.898565	0.0681155	2.74655e-09		0.233086	0.215367	0.0177196	351	0.684633	0.0822804	1
0.0334099	0.00143719	0.0319727	352	0.898563	0.0680273	2.74753e-09		0.233017	0.215301	0.0177152	352	0.684699	0.0822848	1
0.0334999	0.00143899	0.0320609	353	0.898561	0.0679391	2.74852e-09		0.232947	0.215236	0.0177107	353	0.684764	0.0822893	1
0.0335898	0.00144079	0.0321491	354	0.898559	0.0678509	2.74952e-09		0.232877	0.21517	0.0177063	354	0.68483	0.0822937	1
0.0336798	0.0014426	0.0322372	355	0.898557	0.0677628	2.75051e-09		0.232807	0.215105	0.0177019	355	0.684895	0.0822981	1
0.0337697	0.00144442	0.0323253	356	0.898556	0.0676747	2.75151e-09		0.232737	0.21504	0.0176974	356	0.68496	0.0823026	1
0.0338595	0.00144623	0.0324133	357	0.898554	0.0675867	2.75251e-09		0.232667	0.214974	0.017693	357	0.685026	0.082307	1
0.0339494	0.00144805	0.0325013	358	0.898552	0.0674987	2.75351e-09		0.232597	0.214909	0.0176886	358	0.685091	0.0823114	1
0.0340392	0.00144988	0.0325893	359	0.89855	0.0674107	2.75451e-09		0.232528	0.214843	0.0176841	359	0.685157	0.0823159	1
0.034129	0.0014517	0.0326773	360	0.898548	0.0673227	2.75552e-09		0.232458	0.214778	0.0176797	360	0.685222	0.0823203	1
0.0342187	0.00145354	0.0327652	361	0.898546	0.0672348	2.75653e-09		0.232388	0.214713	0.0176753	361	0.685287	0.0823247	1
0.0343085	0.00145537	0.0328531	362	0.898545	0.0671469	2.75754e-09		0.232318	0.214648	0.0176709	362	0.685352	0.0823291	1
0.0343982	0.00145721	0.032941	363	0.898543	0.067059	2.75856e-09		0.232249	0.214582	0.0176664	363	0.685418	0.0823336	1
0.0344879	0.00145906	0.0330288	364	0.898541	0.0669712	2.75958e-09		0.232179	0.214517	0.017662	364	0.685483	0.082338	1
0.0345775	0.0014609	0.0331166	365	0.898539	0.0668834	2.7606e-09		0.232109	0.214452	0.0176576	365	0.685548	0.0823424	1
0.0346671	0.00146275	0.0332044	366	0.898537	0.0667956	2.76162e-09		0.23204	0.214387	0.0176532	366	0.685613	0.0823468	1
0.0347567	0.00146461	0.0332921	367	0.898535	0.0667079	2.76264e-09		0.23197	0.214321	0.0176488	367	0.685679	0.0823512	1
0.0348463	0.00146647	0.0333798	368	0.898534	0.0666202	2.76367e-09		0.231901	0.214256	0.0176443	368	0.685744	0.0823557	1
0.0349359	0.00146833	0.0334675	369	0.898532	0.0665325	2.7647e-09		0.231831	0.214191	0.0176399	369	0.685809	0.0823601	1
0.0350254	0.0014702	0.0335552	370	0.89853	0.0664448	2.76573e-09		0.231761	0.214126	0.0176355	370	0.685874	0.0823645	1
0.0351149	0.00147207	0.0336428	371	0.898528	0.0663572	2.76677e-09		0.231692	0.214061	0.0176311	371	0.685939	0.0823689	1
0.0352043	0.00147395	0.0337304	372	0.898526	0.0662696	2.76781e-09		0.231622	0.213996	0.0176267	372	0.686004	0.0823733	1
0.0352938	0.00147583	0.033818	373	0.898524	0.066182	2.76885e-09		0.231553	0.213931	0.0176223	373	0.686069	0.0823777	1
0.0353832	0.00147771	0.0339055	374	0.898522	0.0660945	2.76989e-09		0.231483	0.213866	0.0176178	374	0.686134	0.0823822	1
0.0354726	0.0014796	0.033993	375	0.89852	0.066007	2.77094e-09		0.231414	0.213801	0.0176134	375	0.686199	0.0823866	1
0.0355619	0.00148149	0.0340804	376	0.898519	0.0659196	2.77199e-09		0.231345	0.213736	0.017609	376	0.686264	0.082391	1
0.0356513	0.00148339	0.0341679	377	0.898517	0.0658321	2.77304e-09		0.231275	0.213671	0.0176046	377	0.686329	0.0823954	1
0.0357406	0.00148529	0.0342553	378	0.898515	0.0657447	2.77409e-09		0.231206	0.213606	0.0176002	378	0.686394	0.0823998	1
0.0358299	0.00148719	0.0343427	379	0.898513	0.0656573	2.77515e-09		0.231136	0.213541	0.0175958	379	0.686459	0.0824042	1
0.0359191	0.0014891	0.03443	380	0.898511	0.06557	2.77621e-09		0.231067	0.213476	0.0175914	380	0.686524	0.0824086	1
0.0360083	0.00149102	0.0345173	381	0.898509	0.0654827	2.77727e-09		0.230998	0.213411	0.017587	381	0.686589	0.082413	1
0.0360975	0.00149293	0.0346046	382	0.898507	0.0653954	2.77834e-09		0.230928	0.213346	0.0175826	382	0.686654	0.0824174	1
0.0361867	0.00149485	0.0346918	383	0.898505	0.0653082	2.7794e-09		0.230859	0.213281	0.0175781	383	0.686719	0.0824219	1
0.0362758	0.00149678	0.0347791	384	0.898503	0.0652209	2.78048e-09		0.23079	0.213216	0.0175737	384	0.686784	0.0824263	1
0.036365	0.00149871	0.0348662	385	0.898501	0.0651338	2.78155e-09		0.230721	0.213151	0.0175693	385	0.686849	0.0824307	1
0.036454	0.00150064	0.0349534	386	0.898499	0.0650466	2.78262e-09		0.230651	0.213087	0.0175649	386	0.686913	0.0824351	1
0.0365431	0.00150258	0.0350405	387	0.898497	0.0649595	2.7837e-09		0.230582	0.213022	0.0175605	387	0.686978	0.0824395	1
0.0366321	0.00150452	0.0351276	388	0.898495	0.0648724	2.78478e-09		0.230513	0.212957	0.0175561	388	0.687043	0.0824439	1
0.0367212	0.00150647	0.0352147	389	0.898494	0.0647853	2.78587e-09		0.230444	0.212892	0.0175517	389	0.687108	0.0824483	1
0.0368101	0.00150842	0.0353017	390	0.898492	0.0646983	2.78696e-09		0.230375	0.212827	0.0175473	390	0.687173	0.0824527	1
0.0368991	0.00151038	0.0353887	391	0.89849	0.0646113	2.78805e-09		0.230306	0.212763	0.0175429	391	0.687237	0.0824571	1
0.036988	0.00151234	0.0354757	392	0.898488	0.0645243	2.78914e-09		0.230237	0.212698	0.0175385	392	0.687302	0.0824615	1
0.0370769	0.0015143	0.0355626	393	0.898486	0.0644374	2.79024e-09		0.230168	0.212633	0.0175341	393	0.687367	0.0824659	1
0.0371658	0.00151627	0.0356495	394	0.898484	0.0643505	2.79133e-09		0.230098	0.212569	0.0175297	394	0.687431	0.0824703	1
0.0372547	0.00151824	0.0357364	395	0.898482	0.0642636	2.79244e-09		0.230029	0.212504	0.0175253	395	0.687496	0.0824747	1
0.0373435	0.00152022	0.0358233	396	0.89848	0.0641767	2.79354e-09		0.22996	0.21244	0.0175209	396	0.68756	0.0824791	1
0.0374323	0.0015222	0.0359101	397	0.898478	0.0640899	2.79465e-09		0.229891	0.212375	0.0175166	397	0.687625	0.0824834	1
0.037521	0.00152419	0.0359969	398	0.898476	0.0640031	2.79576e-09		0.229822	0.21231	0.0175122	398	0.68769	0.0824878	1
0.0376098	0.00152618	0.0360836	399	0.898474	0.0639164	2.79687e-09		0.229754	0.212246	0.0175078	399	0.687754	0.0824922	1
0.0376985	0.00152817	0.0361703	400	0.898472	0.0638297	2.79799e-09		0.229685	0.212181	0.0175034	400	0.687819	0.0824966	1
0.0377872	0.00153017	0.036257	401	0.89847	0.063743	2.7991e-09		0.229616	0.212117	0.017499	401	0.687883	0.082501	1
0.0378759	0.00153217	0.0363437	402	0.898468	0.0636563	2.80023e-09		0.229547	0.212052	0.0174946	402	0.687948	0.0825054	1
0.0379645	0.00153418	0.0364303	403	0.898466	0.0635697	2.80135e-09		0.229478	0.211988	0.0174902	403	0.688012	0.0825098	1
0.0380531	0.00153619	0.0365169	404	0.898464	0.0634831	2.80248e-09		0.229409	0.211923	0.0174858	404	0.688077	0.0825142	1
0.0381417	0.00153821	0.0366035	405	0.898462	0.0633965	2.80361e-09		0.22934	0.211859	0.0174814	405	0.688141	0.0825186	1
0.0382303	0.00154023	0.03669	406	0.89846	0.06331	2.80474e-09		0.229271	0.211794	0.017477	406	0.688206	0.082523	1
0.0383188	0.00154226	0.0367765	407	0.898458	0.0632235	2.80588e-09		0.229203	0.21173	0.0174727	407	0.68827	0.0825273	1
0.0384073	0.00154429	0.036863	408	0.898456	0.063137	2.80702e-09		0.229134	0.211666	0.0174683	408	0.688334	0.0825317	1
0.0384958	0.00154632	0.0369494	409	0.898454	0.0630506	2.80816e-09		0.229065	0.211601	0.0174639	409	0.688399	0.0825361	1
0.0385842	0.00154836	0.0370359	410	0.898452	0.0629641	2.80931e-09		0.228996	0.211537	0.0174595	410	0.688463	0.0825405	1
0.0386726	0.00155041	0.0371222	411	0.89845	0.0628778	2.81046e-09		0.228928	0.211473	0.0174551	411	0.688527	0.0825449	1
0.038761	0.00155246	0.0372086	412	0.898448	0.0627914	2.81161e-09		0.228859	0.211408	0.0174507	412	0.688592	0.0825493	1
0.0388494	0.00155451	0.0372949	413	0.898445	0.0627051	2.81276e-09		0.22879	0.211344	0.0174464	413	0.688656	0.0825536	1
0.0389378	0.00155657	0.0373812	414	0.898443	0.0626188	2.81392e-09		0.228722	0.21128	0.017442	414	0.68872	0.082558	1
0.0390261	0.00155863	0.0374674	415	0.898441	0.0625326	2.81508e-09		0.228653	0.211216	0.0174376	415	0.688784	0.0825624	1
0.0391144	0.0015607	0.0375537	416	0.898439	0.0624463	2.81625e-09		0.228585	0.211151	0.0174332	416	0.688849	0.0825668	1
0.0392026	0.00156277	0.0376399	417	0.898437	0.0623601	2.81741e-09		0.228516	0.211087	0.0174289	417	0.688913	0.0825711	1
0.0392909	0.00156485	0.037726	418	0.898435	0.062274	2.81859e-09		0.228447	0.211023	0.0174245	418	0.688977	0.0825755	1
0.0393791	0.00156693	0.0378122	419	0.898433	0.0621878	2.81976e-09		0.228379	0.210959	0.0174201	419	0.689041	0.0825799	1
0.0394673	0.00156901	0.0378983	420	0.898431	0.0621017	2.82094e-09		0.22831	0.210895	0.0174157	420	0.689105	0.0825843	1
0.0395554	0.00157111	0.0379843	421	0.898429	0.0620157	2.82212e-09		0.228242	0.210831	0.0174114	421	0.689169	0.0825886	1
0.0396436	0.0015732	0.0380704	422	0.898427	0.0619296	2.8233e-09		0.228173	0.210766	0.017407	422	0.689234	0.082593	1
0.0397317	0.0015753	0.0381564	423	0.898425	0.0618436	2.82449e-09		0.228105	0.210702	0.0174026	423	0.689298	0.0825974	1
0.0398198	0.00157741	0.0382423	424	0.898423	0.0617577	2.82567e-09		0.228037	0.210638	0.0173982	424	0.689362	0.0826018	1
0.0399078	0.00157952	0.0383283	425	0.89842	0.0616717	2.82687e-09		0.227968	0.210574	0.0173939	425	0.689426	0.0826061	1
0.0399958	0.00158163	0.0384142	426	0.898418	0.0615858	2.82806e-09		0.2279	0.21051	0.0173895	426	0.68949	0.0826105	1
0.0400838	0.00158375	0.0385001	427	0.898416	0.0614999	2.82926e-09		0.227831	0.210446	0.0173851	427	0.689554	0.0826149	1
0.0401718	0.00158588	0.0385859	428	0.898414	0.0614141	2.83046e-09		0.227763	0.210382	0.0173808	428	0.689618	0.0826192	1
0.0402598	0.001588	0.0386718	429	0.898412	0.0613282	2.83167e-09		0.227695	0.210318	0.0173764	429	0.689682	0.0826236	1
0.0403477	0.00159014	0.0387575	430	0.89841	0.0612425	2.83288e-09		0.227626	0.210254	0.017372	430	0.689746	0.082628	1
0.0404356	0.00159228	0.0388433	431	0.898408	0.0611567	2.83409e-09		0.227558	0.21019	0.0173677	431	0.68981	0.0826323	1
0.0405234	0.00159442	0.038929	432	0.898406	0.061071	2.83531e-09		0.22749	0.210127	0.0173633	432	0.689873	0.0826367	1
0.0406113	0.00159657	0.0390147	433	0.898403	0.0609853	2.83653e-09		0.227422	0.210063	0.017359	433	0.689937	0.082641	1
0.0406991	0.00159872	0.0391004	434	0.898401	0.0608996	2.83775e-09		0.227353	0.209999	0.0173546	434	0.690001	0.0826454	1
0.0407869	0.00160088	0.039186	435	0.898399	0.060814	2.83897e-09		0.227285	0.209935	0.0173502	435	0.690065	0.0826498	1
0.0408747	0.00160305	0.0392716	436	0.898397	0.0607284	2.8402e-09		0.227217	0.209871	0.0173459	436	0.690129	0.0826541	1
0.0409624	0.00160522	0.0393572	437	0.898395	0.0606428	2.84143e-09		0.227149	0.209807	0.0173415	437	0.690193	0.0826585	1
0.0410501	0.00160739	0.0394427	438	0.898393	0.0605573	2.84267e-09		0.227081	0.209744	0.0173372	438	0.690256	0.0826628	1
0.0411378	0.00160957	0.0395282	439	0.89839	0.0604718	2.84391e-09		0.227013	0.20968	0.0173328	439	0.69032	0.0826672	1
0.0412255	0.00161175	0.0396137	440	0.898388	0.0603863	2.84515e-09		0.226944	0.209616	0.0173284	440	0.690384	0.0826716	1
0.0413131	0.00161394	0.0396991	441	0.898386	0.0603009	2.8464e-09		0.226876	0.209552	0.0173241	441	0.690448	0.0826759	1
0.0414007	0.00161613	0.0397846	442	0.898384	0.0602154	2.84765e-09		0.226808	0.209489	0.0173197	442	0.690511	0.0826803	1
0.0414883	0.00161833	0.0398699	443	0.898382	0.0601301	2.8489e-09		0.22674	0.209425	0.0173154	443	0.690575	0.0826846	1
0.0415758	0.00162054	0.0399553	444	0.898379	0.0600447	2.85016e-09		0.226672	0.209361	0.017311	444	0.690639	0.082689	1
0.0416634	0.00162275	0.0400406	445	0.898377	0.0599594	2.85141e-09		0.226604	0.209298	0.0173067	445	0.690702	0.0826933	1
0.0417509	0.00162496	0.0401259	446	0.898375	0.0598741	2.85268e-09		0.226536	0.209234	0.0173023	446	0.690766	0.0826977	1
0.0418383	0.00162718	0.0402111	447	0.898373	0.0597889	2.85394e-09		0.226468	0.20917	0.017298	447	0.69083	0.082702	1
0.0419258	0.00162941	0.0402964	448	0.898371	0.0597036	2.85521e-09		0.2264	0.209107	0.0172936	448	0.690893	0.0827064	1
0.0420132	0.00163164	0.0403816	449	0.898368	0.0596184	2.85649e-09		0.226332	0.209043	0.0172893	449	0.690957	0.0827107	1
0.0421006	0.00163387	0.0404667	450	0.898366	0.0595333	2.85777e-09		0.226265	0.20898	0.0172849	450	0.69102	0.0827151	1
0.042188	0.00163611	0.0405519	451	0.898364	0.0594481	2.85905e-09		0.226197	0.208916	0.0172806	451	0.691084	0.0827194	1
0.0422753	0.00163836	0.040637	452	0.898362	0.059363	2.86033e-09		0.226129	0.208853	0.0172762	452	0.691147	0.0827238	1
0.0423626	0.00164061	0.040722	453	0.898359	0.059278	2.86162e-09		0.226061	0.208789	0.0172719	453	0.691211	0.0827281	1
0.0424499	0.00164286	0.0408071	454	0.898357	0.0591929	2.86291e-09		0.225993	0.208726	0.0172675	454	0.691274	0.0827325	1
0.0425372	0.00164512	0.0408921	455	0.898355	0.0591079	2.8642e-09		0.225925	0.208662	0.0172632	455	0.691338	0.0827368	1
0.0426244	0.00164739	0.040977	456	0.898353	0.059023	2.8655e-09		0.225858	0.208599	0.0172589	456	0.691401	0.0827411	1
0.0427116	0.00164966	0.041062	457	0.89835	0.058938	2.86681e-09		0.22579	0.208535	0.0172545	457	0.691465	0.0827455	1
0.0427988	0.00165194	0.0411469	458	0.898348	0.0588531	2.86811e-09		0.225722	0.208472	0.0172502	458	0.691528	0.0827498	1
0.042886	0.00165422	0.0412318	459	0.898346	0.0587682	2.86942e-09		0.225654	0.208409	0.0172458	459	0.691591	0.0827542	1
0.0429731	0.00165651	0.0413166	460	0.898343	0.0586834	2.87073e-09		0.225587	0.208345	0.0172415	460	0.691655	0.0827585	1
0.0430602	0.0016588	0.0414014	461	0.898341	0.0585986	2.87205e-09		0.225519	0.208282	0.0172372	461	0.691718	0.0827628	1
0.0431473	0.0016611	0.0414862	462	0.898339	0.0585138	2.87337e-09		0.225451	0.208219	0.0172328	462	0.691781	0.0827672	1
0.0432344	0.00166341	0.041571	463	0.898337	0.058429	2.8747e-09		0.225384	0.208155	0.0172285	463	0.691845	0.0827715	1
0.0433214	0.00166572	0.0416557	464	0.898334	0.0583443	2.87603e-09		0.225316	0.208092	0.0172242	464	0.691908	0.0827758	1
0.0434084	0.00166803	0.0417404	465	0.898332	0.0582596	2.87736e-09		0.225248	0.208029	0.0172198	465	0.691971	0.0827802	1
0.0434954	0.00167035	0.041825	466	0.89833	0.058175	2.87869e-09		0.225181	0.207965	0.0172155	466	0.692035	0.0827845	1
0.0435823	0.00167268	0.0419096	467	0.898327	0.0580904	2.88003e-09		0.225113	0.207902	0.0172112	467	0.692098	0.0827888	1
0.0436692	0.00167501	0.0419942	468	0.898325	0.0580058	2.88138e-09		0.225046	0.207839	0.0172068	468	0.692161	0.0827932	1
0.0437561	0.00167735	0.0420788	469	0.898323	0.0579212	2.88272e-09		0.224978	0.207776	0.0172025	469	0.692224	0.0827975	1
0.043843	0.00167969	0.0421633	470	0.89832	0.0578367	2.88407e-09		0.224911	0.207713	0.0171982	470	0.692287	0.0828018	1
0.0439299	0.00168204	0.0422478	471	0.898318	0.0577522	2.88543e-09		0.224843	0.20765	0.0171938	471	0.69235	0.0828062	1
0.0440167	0.00168439	0.0423323	472	0.898316	0.0576677	2.88679e-09		0.224776	0.207586	0.0171895	472	0.692414	0.0828105	1
0.0441035	0.00168675	0.0424167	473	0.898313	0.0575833	2.88815e-09		0.224708	0.207523	0.0171852	473	0.692477	0.0828148	1
0.0441903	0.00168912	0.0425011	474	0.898311	0.0574989	2.88952e-09		0.224641	0.20746	0.0171808	474	0.69254	0.0828192	1
0.044277	0.00169149	0.0425855	475	0.898309	0.0574145	2.89089e-09		0.224574	0.207397	0.0171765	475	0.692603	0.0828235	1
0.0443637	0.00169387	0.0426698	476	0.898306	0.0573302	2.89226e-09		0.224506	0.207334	0.0171722	476	0.692666	0.0828278	1
0.0444504	0.00169625	0.0427542	477	0.898304	0.0572458	2.89364e-09		0.224439	0.207271	0.0171679	477	0.692729	0.0828321	1
0.0445371	0.00169864	0.0428384	478	0.898301	0.0571616	2.89502e-09		0.224372	0.207208	0.0171636	478	0.692792	0.0828364	1
0.0446237	0.00170103	0.0429227	479	0.898299	0.0570773	2.89641e-09		0.224304	0.207145	0.0171592	479	0.692855	0.0828408	1
0.0447103	0.00170343	0.0430069	480	0.898297	0.0569931	2.8978e-09		0.224237	0.207082	0.0171549	480	0.692918	0.0828451	1
0.0447969	0.00170584	0.0430911	481	0.898294	0.0569089	2.89919e-09		0.22417	0.207019	0.0171506	481	0.692981	0.0828494	1
0.0448835	0.00170825	0.0431752	482	0.898292	0.0568248	2.90059e-09		0.224102	0.206956	0.0171463	482	0.693044	0.0828537	1
0.04497	0.00171066	0.0432593	483	0.898289	0.0567407	2.902e-09		0.224035	0.206893	0.017142	483	0.693107	0.082858	1
0.0450565	0.00171309	0.0433434	484	0.898287	0.0566566	2.9034e-09		0.223968	0.20683	0.0171376	484	0.69317	0.0828624	1
0.045143	0.00171551	0.0434275	485	0.898284	0.0565725	2.90481e-09		0.223901	0.206768	0.0171333	485	0.693232	0.0828667	1
0.0452295	0.00171795	0.0435115	486	0.898282	0.0564885	2.90623e-09		0.223834	0.206705	0.017129	486	0.693295	0.082871	1
0.0453159	0.00172039	0.0435955	487	0.89828	0.0564045	2.90765e-09		0.223767	0.206642	0.0171247	487	0.693358	0.0828753	1
0.0454023	0.00172284	0.0436795	488	0.898277	0.0563205	2.90907e-09		0.223699	0.206579	0.0171204	488	0.693421	0.0828796	1
0.0454887	0.00172529	0.0437634	489	0.898275	0.0562366	2.9105e-09		0.223632	0.206516	0.0171161	489	0.693484	0.0828839	1
0.045575	0.00172775	0.0438473	490	0.898272	0.0561527	2.91193e-09		0.223565	0.206453	0.0171117	490	0.693547	0.0828883	1
0.0456613	0.00173021	0.0439311	491	0.89827	0.0560689	2.91336e-09		0.223498	0.206391	0.0171074	491	0.693609	0.0828926	1
0.0457476	0.00173268	0.044015	492	0.898267	0.055985	2.9148e-09		0.223431	0.206328	0.0171031	492	0.693672	0.0828969	1
0.0458339	0.00173516	0.0440988	493	0.898265	0.0559012	2.91625e-09		0.223364	0.206265	0.0170988	493	0.693735	0.0829012	1
0.0459202	0.00173764	0.0441825	494	0.898262	0.0558175	2.91769e-09		0.223297	0.206203	0.0170945	494	0.693797	0.0829055	1
0.0460064	0.00174013	0.0442663	495	0.89826	0.0557337	2.91915e-09		0.22323	0.20614	0.0170902	495	0.69386	0.0829098	1
0.0460926	0.00174262	0.04435	496	0.898257	0.05565	2.9206e-09		0.223163	0.206077	0.0170859	496	0.693923	0.0829141	1
0.0461788	0.00174512	0.0444336	497	0.898255	0.0555664	2.92206e-09		0.223096	0.206015	0.0170816	497	0.693985	0.0829184	1
0.0462649	0.00174763	0.0445173	498	0.898252	0.0554827	2.92353e-09		0.223029	0.205952	0.0170773	498	0.694048	0.0829227	1
0.046351	0.00175014	0.0446009	499	0.89825	0.0553991	2.925e-09		0.222962	0.205889	0.017073	499	0.694111	0.082927	1
0.0464371	0.00175266	0.0446845	500	0.898247	0.0553155	2.92647e-09		0.222895	0.205827	0.0170687	500	0.694173	0.0829313	1
0.0465232	0.00175519	0.044768	501	0.898245	0.055232	2.92795e-09		0.222829	0.205764	0.0170644	501	0.694236	0.0829356	1
0.0466092	0.00175772	0.0448515	502	0.898242	0.0551485	2.92943e-09		0.222762	0.205702	0.0170601	502	0.694298	0.0829399	1
0.0466953	0.00176025	0.044935	503	0.89824	0.055065	2.93092e-09		0.222695	0.205639	0.0170558	503	0.694361	0.0829442	1
0.0467813	0.0017628	0.0450185	504	0.898237	0.0549815	2.93241e-09		0.222628	0.205577	0.0170515	504	0.694423	0.0829485	1
0.0468672	0.00176535	0.0451019	505	0.898235	0.0548981	2.93391e-09		0.222561	0.205514	0.0170472	505	0.694486	0.0829528	1
0.0469532	0.0017679	0.0451853	506	0.898232	0.0548147	2.93541e-09		0.222495	0.205452	0.0170429	506	0.694548	0.0829571	1
0.0470391	0.00177047	0.0452686	507	0.89823	0.0547314	2.93691e-09		0.222428	0.205389	0.0170386	507	0.694611	0.0829614	1
0.047125	0.00177304	0.0453519	508	0.898227	0.0546481	2.93842e-09		0.222361	0.205327	0.0170343	508	0.694673	0.0829657	1
0.0472108	0.00177561	0.0454352	509	0.898224	0.0545648	2.93994e-09		0.222294	0.205264	0.01703	509	0.694736	0.08297	1
0.0472967	0.00177819	0.0455185	510	0.898222	0.0544815	2.94145e-09		0.222228	0.205202	0.0170257	510	0.694798	0.0829743	1
0.0473825	0.00178078	0.0456017	511	0.898219	0.0543983	2.94298e-09		0.222161	0.20514	0.0170214	511	0.69486	0.0829786	1
0.0474683	0.00178337	0.0456849	512	0.898217	0.0543151	2.94451e-09		0.222094	0.205077	0.0170171	512	0.694923	0.0829829	1
0.047554	0.00178598	0.045768	513	0.898214	0.054232	2.94604e-09		0.222028	0.205015	0.0170128	513	0.694985	0.0829872	1
0.0476397	0.00178858	0.0458512	514	0.898211	0.0541488	2.94757e-09		0.221961	0.204953	0.0170085	514	0.695047	0.0829915	1
0.0477255	0.0017912	0.0459343	515	0.898209	0.0540657	2.94912e-09		0.221894	0.20489	0.0170042	515	0.69511	0.0829958	1
0.0478111	0.00179382	0.0460173	516	0.898206	0.0539827	2.95066e-09		0.221828	0.204828	0.0169999	516	0.695172	0.0830001	1
0.0478968	0.00179644	0.0461004	517	0.898204	0.0538996	2.95221e-09		0.221761	0.204766	0.0169956	517	0.695234	0.0830044	1
0.0479824	0.00179908	0.0461833	518	0.898201	0.0538167	2.95377e-09		0.221695	0.204703	0.0169914	518	0.695297	0.0830086	1
0.048068	0.00180172	0.0462663	519	0.898198	0.0537337	2.95533e-09		0.221628	0.204641	0.0169871	519	0.695359	0.0830129	1
0.0481536	0.00180436	0.0463492	520	0.898196	0.0536508	2.95689e-09		0.221562	0.204579	0.0169828	520	0.695421	0.0830172	1
0.0482392	0.00180702	0.0464321	521	0.898193	0.0535679	2.95846e-09		0.221495	0.204517	0.0169785	521	0.695483	0.0830215	1
0.0483247	0.00180968	0.046515	522	0.89819	0.053485	2.96004e-09		0.221429	0.204455	0.0169742	522	0.695545	0.0830258	1
0.0484102	0.00181234	0.0465979	523	0.898188	0.0534021	2.96161e-09		0.221362	0.204393	0.0169699	523	0.695607	0.0830301	1
0.0484957	0.00181502	0.0466807	524	0.898185	0.0533193	2.9632e-09		0.221296	0.20433	0.0169656	524	0.69567	0.0830344	1
0.0485811	0.0018177	0.0467634	525	0.898182	0.0532366	2.96479e-09		0.22123	0.204268	0.0169614	525	0.695732	0.0830386	1
0.0486665	0.00182038	0.0468462	526	0.89818	0.0531538	2.96638e-09		0.221163	0.204206	0.0169571	526	0.695794	0.0830429	1
0.0487519	0.00182308	0.0469289	527	0.898177	0.0530711	2.96798e-09		0.221097	0.204144	0.0169528	527	0.695856	0.0830472	1
0.0488373	0.00182578	0.0470115	528	0.898174	0.0529885	2.96958e-09		0.221031	0.204082	0.0169485	528	0.695918	0.0830515	1
0.0489227	0.00182849	0.0470942	529	0.898172	0.0529058	2.97119e-09		0.220964	0.20402	0.0169442	529	0.69598	0.0830558	1
0.049008	0.0018312	0.0471768	530	0.898169	0.0528232	2.9728e-09		0.220898	0.203958	0.01694	530	0.696042	0.08306	1
0.0490933	0.00183392	0.0472594	531	0.898166	0.0527406	2.97442e-09		0.220832	0.203896	0.0169357	531	0.696104	0.0830643	1
0.0491786	0.00183665	0.0473419	532	0.898163	0.0526581	2.97605e-09		0.220766	0.203834	0.0169314	532	0.696166	0.0830686	1
0.0492638	0.00183938	0.0474244	533	0.898161	0.0525756	2.97767e-09		0.220699	0.203772	0.0169271	533	0.696228	0.0830729	1
0.049349	0.00184213	0.0475069	534	0.898158	0.0524931	2.97931e-09		0.220633	0.20371	0.0169229	534	0.69629	0.0830771	1
0.0494342	0.00184487	0.0475894	535	0.898155	0.0524106	2.98095e-09		0.220567	0.203648	0.0169186	535	0.696352	0.0830814	1
0.0495194	0.00184763	0.0476718	536	0.898152	0.0523282	2.98259e-09		0.220501	0.203586	0.0169143	536	0.696414	0.0830857	1
0.0496045	0.00185039	0.0477542	537	0.89815	0.0522458	2.98424e-09		0.220435	0.203525	0.01691	537	0.696475	0.08309	1
0.0496897	0.00185316	0.0478365	538	0.898147	0.0521635	2.98589e-09		0.220368	0.203463	0.0169058	538	0.696537	0.0830942	1
0.0497748	0.00185594	0.0479188	539	0.898144	0.0520812	2.98755e-09		0.220302	0.203401	0.0169015	539	0.696599	0.0830985	1
0.0498598	0.00185872	0.0480011	540	0.898141	0.0519989	2.98921e-09		0.220236	0.203339	0.0168972	540	0.696661	0.0831028	1
0.0499449	0.00186151	0.0480834	541	0.898138	0.0519166	2.99088e-09		0.22017	0.203277	0.016893	541	0.696723	0.083107	1
0.0500299	0.00186431	0.0481656	542	0.898136	0.0518344	2.99256e-09		0.220104	0.203215	0.0168887	542	0.696785	0.0831113	1
0.0501149	0.00186712	0.0482478	543	0.898133	0.0517522	2.99424e-09		0.220038	0.203154	0.0168844	543	0.696846	0.0831156	1
0.0501998	0.00186993	0.0483299	544	0.89813	0.0516701	2.99592e-09		0.219972	0.203092	0.0168802	544	0.696908	0.0831198	1
0.0502848	0.00187275	0.048412	545	0.898127	0.051588	2.99761e-09		0.219906	0.20303	0.0168759	545	0.69697	0.0831241	1
0.0503697	0.00187558	0.0484941	546	0.898124	0.0515059	2.99931e-09		0.21984	0.202968	0.0168716	546	0.697032	0.0831284	1
0.0504546	0.00187841	0.0485762	547	0.898122	0.0514238	3.00101e-09		0.219774	0.202907	0.0168674	547	0.697093	0.0831326	1
0.0505394	0.00188125	0.0486582	548	0.898119	0.0513418	3.00271e-09		0.219708	0.202845	0.0168631	548	0.697155	0.0831369	1
0.0506243	0.0018841	0.0487402	549	0.898116	0.0512598	3.00442e-09		0.219642	0.202783	0.0168589	549	0.697217	0.0831411	1
0.0507091	0.00188696	0.0488221	550	0.898113	0.0511779	3.00614e-09		0.219576	0.202722	0.0168546	550	0.697278	0.0831454	1
0.0507939	0.00188982	0.0489041	551	0.89811	0.0510959	3.00786e-09		0.219511	0.20266	0.0168503	551	0.69734	0.0831497	1
0.0508786	0.00189269	0.048986	552	0.898107	0.051014	3.00959e-09		0.219445	0.202599	0.0168461	552	0.697401	0.0831539	1
0.0509634	0.00189557	0.0490678	553	0.898104	0.0509322	3.01132e-09		0.219379	0.202537	0.0168418	553	0.697463	0.0831582	1
0.0510481	0.00189846	0.0491496	554	0.898102	0.0508504	3.01306e-09		0.219313	0.202476	0.0168376	554	0.697524	0.0831624	1
0.0511328	0.00190135	0.0492314	555	0.898099	0.0507686	3.01481e-09		0.219247	0.202414	0.0168333	555	0.697586	0.0831667	1
0.0512174	0.00190425	0.0493132	556	0.898096	0.0506868	3.01656e-09		0.219181	0.202352	0.0168291	556	0.697648	0.0831709	1
0.0513021	0.00190716	0.0493949	557	0.898093	0.0506051	3.01831e-09		0.219116	0.202291	0.0168248	557	0.697709	0.0831752	1
0.0513867	0.00191008	0.0494766	558	0.89809	0.0505234	3.02007e-09		0.21905	0.202229	0.0168205	558	0.697771	0.0831795	1
0.0514713	0.001913	0.0495583	559	0.898087	0.0504417	3.02184e-09		0.218984	0.202168	0.0168163	559	0.697832	0.0831837	1
0.0515558	0.00191593	0.0496399	560	0.898084	0.0503601	3.02361e-09		0.218919	0.202107	0.016812	560	0.697893	0.083188	1
0.0516404	0.00191887	0.0497215	561	0.898081	0.0502785	3.02539e-09		0.218853	0.202045	0.0168078	561	0.697955	0.0831922	1
0.0517249	0.00192182	0.049803	562	0.898078	0.050197	3.02717e-09		0.218787	0.201984	0.0168035	562	0.698016	0.0831965	1
0.0518093	0.00192477	0.0498846	563	0.898075	0.0501154	3.02896e-09		0.218722	0.201922	0.0167993	563	0.698078	0.0832007	1
0.0518938	0.00192773	0.0499661	564	0.898072	0.0500339	3.03076e-09		0.218656	0.201861	0.016795	564	0.698139	0.083205	1
0.0519782	0.0019307	0.0500475	565	0.898069	0.0499525	3.03256e-09		0.21859	0.2018	0.0167908	565	0.6982	0.0832092	1
0.0520626	0.00193368	0.050129	566	0.898066	0.049871	3.03436e-09		0.218525	0.201738	0.0167865	566	0.698262	0.0832135	1
0.052147	0.00193666	0.0502104	567	0.898063	0.0497896	3.03618e-09		0.218459	0.201677	0.0167823	567	0.698323	0.0832177	1
0.0522314	0.00193966	0.0502917	568	0.89806	0.0497083	3.03799e-09		0.218394	0.201616	0.0167781	568	0.698384	0.0832219	1
0.0523157	0.00194266	0.0503731	569	0.898057	0.0496269	3.03982e-09		0.218328	0.201554	0.0167738	569	0.698446	0.0832262	1
0.0524	0.00194567	0.0504543	570	0.898054	0.0495457	3.04165e-09		0.218263	0.201493	0.0167696	570	0.698507	0.0832304	1
0.0524843	0.00194869	0.0505356	571	0.898051	0.0494644	3.04348e-09		0.218197	0.201432	0.0167653	571	0.698568	0.0832347	1
0.0525686	0.00195171	0.0506168	572	0.898048	0.0493832	3.04533e-09		0.218132	0.201371	0.0167611	572	0.698629	0.0832389	1
0.0526528	0.00195474	0.050698	573	0.898045	0.049302	3.04717e-09		0.218066	0.201309	0.0167568	573	0.698691	0.0832432	1
0.052737	0.00195778	0.0507792	574	0.898042	0.0492208	3.04903e-09		0.218001	0.201248	0.0167526	574	0.698752	0.0832474	1
0.0528212	0.00196083	0.0508603	575	0.898039	0.0491397	3.05089e-09		0.217936	0.201187	0.0167484	575	0.698813	0.0832516	1
0.0529053	0.00196389	0.0509414	576	0.898036	0.0490586	3.05275e-09		0.21787	0.201126	0.0167441	576	0.698874	0.0832559	1
0.0529894	0.00196696	0.0510225	577	0.898033	0.0489775	3.05463e-09		0.217805	0.201065	0.0167399	577	0.698935	0.0832601	1
0.0530735	0.00197003	0.0511035	578	0.89803	0.0488965	3.0565e-09		0.217739	0.201004	0.0167357	578	0.698996	0.0832643	1
0.0531576	0.00197311	0.0511845	579	0.898027	0.0488155	3.05839e-09		0.217674	0.200943	0.0167314	579	0.699057	0.0832686	1
0.0532417	0.0019762	0.0512655	580	0.898024	0.0487345	3.06028e-09		0.217609	0.200882	0.0167272	580	0.699118	0.0832728	1
0.0533257	0.0019793	0.0513464	581	0.898021	0.0486536	3.06218e-09		0.217544	0.200821	0.016723	581	0.699179	0.083277	1
0.0534097	0.00198241	0.0514273	582	0.898018	0.0485727	3.06408e-09		0.217478	0.20076	0.0167187	582	0.69924	0.0832813	1
0.0534937	0.00198552	0.0515082	583	0.898014	0.0484918	3.06599e-09		0.217413	0.200699	0.0167145	583	0.699301	0.0832855	1
0.0535776	0.00198864	0.051589	584	0.898011	0.048411	3.0679e-09		0.217348	0.200638	0.0167103	584	0.699362	0.0832897	1
0.0536616	0.00199177	0.0516698	585	0.898008	0.0483302	3.06983e-09		0.217283	0.200577	0.016706	585	0.699423	0.083294	1
0.0537455	0.00199491	0.0517506	586	0.898005	0.0482494	3.07175e-09		0.217217	0.200516	0.0167018	586	0.699484	0.0832982	1
0.0538293	0.00199806	0.0518313	587	0.898002	0.0481687	3.07369e-09		0.217152	0.200455	0.0166976	587	0.699545	0.0833024	1
0.0539132	0.00200122	0.051912	588	0.897999	0.048088	3.07563e-09		0.217087	0.200394	0.0166934	588	0.699606	0.0833066	1
0.053997	0.00200438	0.0519926	589	0.897996	0.0480074	3.07758e-09		0.217022	0.200333	0.0166891	589	0.699667	0.0833109	1
0.0540808	0.00200756	0.0520733	590	0.897992	0.0479267	3.07953e-09		0.216957	0.200272	0.0166849	590	0.699728	0.0833151	1
0.0541646	0.00201074	0.0521539	591	0.897989	0.0478461	3.08149e-09		0.216892	0.200211	0.0166807	591	0.699789	0.0833193	1
0.0542483	0.00201393	0.0522344	592	0.897986	0.0477656	3.08346e-09		0.216827	0.20015	0.0166765	592	0.69985	0.0833235	1
0.0543321	0.00201713	0.0523149	593	0.897983	0.0476851	3.08543e-09		0.216762	0.200089	0.0166722	593	0.699911	0.0833278	1
0.0544158	0.00202034	0.0523954	594	0.89798	0.0476046	3.08741e-09		0.216697	0.200029	0.016668	594	0.699971	0.083332	1
0.0544994	0.00202355	0.0524759	595	0.897976	0.0475241	3.0894e-09		0.216632	0.199968	0.0166638	595	0.700032	0.0833362	1
0.0545831	0.00202678	0.0525563	596	0.897973	0.0474437	3.09139e-09		0.216567	0.199907	0.0166596	596	0.700093	0.0833404	1
0.0546667	0.00203001	0.0526367	597	0.89797	0.0473633	3.09339e-09		0.216502	0.199846	0.0166553	597	0.700154	0.0833447	1
0.0547503	0.00203326	0.0527171	598	0.897967	0.0472829	3.0954e-09		0.216437	0.199786	0.0166511	598	0.700214	0.0833489	1
0.0548339	0.00203651	0.0527974	599	0.897963	0.0472026	3.09741e-09		0.216372	0.199725	0.0166469	599	0.700275	0.0833531	1
0.0549174	0.00203977	0.0528777	600	0.89796	0.0471223	3.09944e-09		0.216307	0.199664	0.0166427	600	0.700336	0.0833573	1
0.055001	0.00204304	0.0529579	601	0.897957	0.0470421	3.10146e-09		0.216242	0.199604	0.0166385	601	0.700396	0.0833615	1
0.0550845	0.00204632	0.0530382	602	0.897954	0.0469618	3.1035e-09		0.216177	0.199543	0.0166343	602	0.700457	0.0833657	1
0.0551679	0.00204961	0.0531183	603	0.89795	0.0468817	3.10554e-09		0.216112	0.199482	0.01663	603	0.700518	0.08337	1
0.0552514	0.0020529	0.0531985	604	0.897947	0.0468015	3.10759e-09		0.216047	0.199422	0.0166258	604	0.700578	0.0833742	1
0.0553348	0.00205621	0.0532786	605	0.897944	0.0467214	3.10964e-09		0.215983	0.199361	0.0166216	605	0.700639	0.0833784	1
0.0554182	0.00205952	0.0533587	606	0.89794	0.0466413	3.1117e-09		0.215918	0.1993	0.0166174	606	0.7007	0.0833826	1
0.0555016	0.00206285	0.0534388	607	0.897937	0.0465612	3.11377e-09		0.215853	0.19924	0.0166132	607	0.70076	0.0833868	1
0.0555849	0.00206618	0.0535188	608	0.897934	0.0464812	3.11585e-09		0.215788	0.199179	0.016609	608	0.700821	0.083391	1
0.0556683	0.00206952	0.0535988	609	0.89793	0.0464012	3.11793e-09		0.215724	0.199119	0.0166048	609	0.700881	0.0833952	1
0.0557516	0.00207287	0.0536787	610	0.897927	0.0463213	3.12002e-09		0.215659	0.199058	0.0166006	610	0.700942	0.0833994	1
0.0558348	0.00207623	0.0537586	611	0.897924	0.0462414	3.12212e-09		0.215594	0.198998	0.0165964	611	0.701002	0.0834036	1
0.0559181	0.0020796	0.0538385	612	0.89792	0.0461615	3.12422e-09		0.215529	0.198937	0.0165922	612	0.701063	0.0834078	1
0.0560013	0.00208298	0.0539183	613	0.897917	0.0460817	3.12634e-09		0.215465	0.198877	0.016588	613	0.701123	0.083412	1
0.0560845	0.00208637	0.0539982	614	0.897914	0.0460018	3.12846e-09		0.2154	0.198816	0.0165837	614	0.701184	0.0834163	1
0.0561677	0.00208976	0.0540779	615	0.89791	0.0459221	3.13058e-09		0.215336	0.198756	0.0165795	615	0.701244	0.0834205	1
0.0562508	0.00209317	0.0541577	616	0.897907	0.0458423	3.13272e-09		0.215271	0.198696	0.0165753	616	0.701304	0.0834247	1
0.056334	0.00209659	0.0542374	617	0.897903	0.0457626	3.13486e-09		0.215206	0.198635	0.0165711	617	0.701365	0.0834289	1
0.0564171	0.00210001	0.0543171	618	0.8979	0.0456829	3.13701e-09		0.215142	0.198575	0.0165669	618	0.701425	0.0834331	1
0.0565001	0.00210345	0.0543967	619	0.897897	0.0456033	3.13916e-09		0.215077	0.198515	0.0165627	619	0.701485	0.0834373	1
0.0565832	0.00210689	0.0544763	620	0.897893	0.0455237	3.14132e-09		0.215013	0.198454	0.0165585	620	0.701546	0.0834415	1
0.0566662	0.00211035	0.0545559	621	0.89789	0.0454441	3.1435e-09		0.214948	0.198394	0.0165543	621	0.701606	0.0834457	1
0.0567492	0.00211381	0.0546354	622	0.897886	0.0453646	3.14567e-09		0.214884	0.198334	0.0165501	622	0.701666	0.0834499	1
0.0568322	0.00211729	0.0547149	623	0.897883	0.0452851	3.14786e-09		0.214819	0.198273	0.0165459	623	0.701727	0.0834541	1
0.0569151	0.00212077	0.0547944	624	0.897879	0.0452056	3.15005e-09		0.214755	0.198213	0.0165417	624	0.701787	0.0834583	1
0.0569981	0.00212426	0.0548738	625	0.897876	0.0451262	3.15226e-09		0.21469	0.198153	0.0165376	625	0.701847	0.0834624	1
0.057081	0.00212777	0.0549532	626	0.897872	0.0450468	3.15447e-09		0.214626	0.198093	0.0165334	626	0.701907	0.0834666	1
0.0571638	0.00213128	0.0550326	627	0.897869	0.0449674	3.15668e-09		0.214562	0.198032	0.0165292	627	0.701968	0.0834708	1
0.0572467	0.0021348	0.0551119	628	0.897865	0.0448881	3.15891e-09		0.214497	0.197972	0.016525	628	0.702028	0.083475	1
0.0573295	0.00213833	0.0551912	629	0.897862	0.0448088	3.16114e-09		0.214433	0.197912	0.0165208	629	0.702088	0.0834792	1
0.0574123	0.00214188	0.0552704	630	0.897858	0.0447296	3.16338e-09		0.214369	0.197852	0.0165166	630	0.702148	0.0834834	1
0.0574951	0.00214543	0.0553497	631	0.897855	0.0446503	3.16563e-09		0.214304	0.197792	0.0165124	631	0.702208	0.0834876	1
0.0575778	0.00214899	0.0554289	632	0.897851	0.0445711	3.16788e-09		0.21424	0.197732	0.0165082	632	0.702268	0.0834918	1
0.0576606	0.00215256	0.055508	633	0.897847	0.044492	3.17015e-09		0.214176	0.197672	0.016504	633	0.702328	0.083496	1
0.0577433	0.00215615	0.0555871	634	0.897844	0.0444129	3.17242e-09		0.214111	0.197612	0.0164998	634	0.702388	0.0835002	1
0.057826	0.00215974	0.0556662	635	0.89784	0.0443338	3.1747e-09		0.214047	0.197552	0.0164957	635	0.702448	0.0835043	1
0.0579086	0.00216334	0.0557453	636	0.897837	0.0442547	3.17699e-09		0.213983	0.197492	0.0164915	636	0.702508	0.0835085	1
0.0579912	0.00216696	0.0558243	637	0.897833	0.0441757	3.17929e-09		0.213919	0.197432	0.0164873	637	0.702568	0.0835127	1
0.0580738	0.00217058	0.0559033	638	0.897829	0.0440967	3.18159e-09		0.213855	0.197372	0.0164831	638	0.702628	0.0835169	1
0.0581564	0.00217421	0.0559822	639	0.897826	0.0440178	3.1839e-09		0.21379	0.197312	0.0164789	639	0.702688	0.0835211	1
0.058239	0.00217786	0.0560611	640	0.897822	0.0439389	3.18623e-09		0.213726	0.197252	0.0164747	640	0.702748	0.0835253	1
0.0583215	0.00218151	0.05614	641	0.897818	0.04386	3.18856e-09		0.213662	0.197192	0.0164706	641	0.702808	0.0835294	1
0.058404	0.00218517	0.0562188	642	0.897815	0.0437812	3.19089e-09		0.213598	0.197132	0.0164664	642	0.702868	0.0835336	1
0.0584865	0.00218885	0.0562976	643	0.897811	0.0437024	3.19324e-09		0.213534	0.197072	0.0164622	643	0.702928	0.0835378	1
0.0585689	0.00219254	0.0563764	644	0.897807	0.0436236	3.19559e-09		0.21347	0.197012	0.016458	644	0.702988	0.083542	1
0.0586514	0.00219623	0.0564551	645	0.897804	0.0435449	3.19796e-09		0.213406	0.196952	0.0164538	645	0.703048	0.0835462	1
0.0587338	0.00219994	0.0565338	646	0.8978	0.0434662	3.20033e-09		0.213342	0.196892	0.0164497	646	0.703108	0.0835503	1
0.0588161	0.00220366	0.0566125	647	0.897796	0.0433875	3.20271e-09		0.213278	0.196832	0.0164455	647	0.703168	0.0835545	1
0.0588985	0.00220738	0.0566911	648	0.897793	0.0433089	3.2051e-09		0.213214	0.196773	0.0164413	648	0.703227	0.0835587	1
0.0589808	0.00221112	0.0567697	649	0.897789	0.0432303	3.2075e-09		0.21315	0.196713	0.0164371	649	0.703287	0.0835629	1
0.0590631	0.00221487	0.0568483	650	0.897785	0.0431517	3.2099e-09		0.213086	0.196653	0.016433	650	0.703347	0.083567	1
0.0591454	0.00221863	0.0569268	651	0.897781	0.0430732	3.21232e-09		0.213022	0.196593	0.0164288	651	0.703407	0.0835712	1
0.0592277	0.0022224	0.0570053	652	0.897778	0.0429947	3.21474e-09		0.212958	0.196534	0.0164246	652	0.703466	0.0835754	1
0.0593099	0.00222618	0.0570837	653	0.897774	0.0429163	3.21717e-09		0.212894	0.196474	0.0164204	653	0.703526	0.0835796	1
0.0593921	0.00222998	0.0571621	654	0.89777	0.0428379	3.21961e-09		0.21283	0.196414	0.0164163	654	0.703586	0.0835837	1
0.0594743	0.00223378	0.0572405	655	0.897766	0.0427595	3.22206e-09		0.212767	0.196354	0.0164121	655	0.703646	0.0835879	1
0.0595565	0.0022376	0.0573189	656	0.897762	0.0426811	3.22452e-09		0.212703	0.196295	0.0164079	656	0.703705	0.0835921	1
0.0596386	0.00224142	0.0573972	657	0.897759	0.0426028	3.22699e-09		0.212639	0.196235	0.0164038	657	0.703765	0.0835962	1
0.0597207	0.00224526	0.0574754	658	0.897755	0.0425246	3.22947e-09		0.212575	0.196176	0.0163996	658	0.703824	0.0836004	1
0.0598028	0.00224911	0.0575537	659	0.897751	0.0424463	3.23195e-09		0.212511	0.196116	0.0163954	659	0.703884	0.0836046	1
0.0598848	0.00225297	0.0576319	660	0.897747	0.0423681	3.23445e-09		0.212448	0.196056	0.0163913	660	0.703944	0.0836087	1
0.0599669	0.00225684	0.05771	661	0.897743	0.04229	3.23695e-09		0.212384	0.195997	0.0163871	661	0.704003	0.0836129	1
0.0600489	0.00226072	0.0577882	662	0.897739	0.0422118	3.23947e-09		0.21232	0.195937	0.0163829	662	0.704063	0.0836171	1
0.0601309	0.00226461	0.0578663	663	0.897735	0.0421337	3.24199e-09		0.212256	0.195878	0.0163788	663	0.704122	0.0836212	1
0.0602128	0.00226851	0.0579443	664	0.897731	0.0420557	3.24452e-09		0.212193	0.195818	0.0163746	664	0.704182	0.0836254	1
0.0602948	0.00227243	0.0580223	665	0.897728	0.0419777	3.24707e-09		0.212129	0.195759	0.0163705	665	0.704241	0.0836295	1
0.0603767	0.00227636	0.0581003	666	0.897724	0.0418997	3.24962e-09		0.212065	0.195699	0.0163663	666	0.704301	0.0836337	1
0.0604586	0.0022803	0.0581783	667	0.89772	0.0418217	3.25218e-09		0.212002	0.19564	0.0163621	667	0.70436	0.0836379	1
0.0605404	0.00228425	0.0582562	668	0.897716	0.0417438	3.25475e-09		0.211938	0.19558	0.016358	668	0.70442	0.083642	1
0.0606223	0.00228821	0.0583341	669	0.897712	0.0416659	3.25733e-09		0.211875	0.195521	0.0163538	669	0.704479	0.0836462	1
0.0607041	0.00229218	0.0584119	670	0.897708	0.0415881	3.25992e-09		0.211811	0.195461	0.0163497	670	0.704539	0.0836503	1
0.0607859	0.00229617	0.0584897	671	0.897704	0.0415103	3.26252e-09		0.211748	0.195402	0.0163455	671	0.704598	0.0836545	1
0.0608676	0.00230016	0.0585675	672	0.8977	0.0414325	3.26513e-09		0.211684	0.195343	0.0163414	672	0.704657	0.0836586	1
0.0609494	0.00230417	0.0586452	673	0.897696	0.0413548	3.26775e-09		0.211621	0.195283	0.0163372	673	0.704717	0.0836628	1
0.0610311	0.00230819	0.0587229	674	0.897692	0.0412771	3.27037e-09		0.211557	0.195224	0.0163331	674	0.704776	0.0836669	1
0.0611128	0.00231222	0.0588006	675	0.897688	0.0411994	3.27301e-09		0.211494	0.195165	0.0163289	675	0.704835	0.0836711	1
0.0611944	0.00231627	0.0588782	676	0.897684	0.0411218	3.27566e-09		0.21143	0.195105	0.0163247	676	0.704895	0.0836753	1
0.0612761	0.00232032	0.0589558	677	0.89768	0.0410442	3.27832e-09		0.211367	0.195046	0.0163206	677	0.704954	0.0836794	1
0.0613577	0.00232439	0.0590333	678	0.897676	0.0409667	3.28099e-09		0.211303	0.194987	0.0163164	678	0.705013	0.0836836	1
0.0614393	0.00232847	0.0591108	679	0.897672	0.0408892	3.28367e-09		0.21124	0.194928	0.0163123	679	0.705072	0.0836877	1
0.0615209	0.00233257	0.0591883	680	0.897667	0.0408117	3.28635e-09		0.211177	0.194868	0.0163082	680	0.705132	0.0836918	1
0.0616024	0.00233667	0.0592657	681	0.897663	0.0407343	3.28905e-09		0.211113	0.194809	0.016304	681	0.705191	0.083696	1
0.0616839	0.00234079	0.0593431	682	0.897659	0.0406569	3.29176e-09		0.21105	0.19475	0.0162999	682	0.70525	0.0837001	1
0.0617654	0.00234492	0.0594205	683	0.897655	0.0405795	3.29448e-09		0.210987	0.194691	0.0162957	683	0.705309	0.0837043	1
0.0618469	0.00234906	0.0594978	684	0.897651	0.0405022	3.29721e-09		0.210923	0.194632	0.0162916	684	0.705368	0.0837084	1
0.0619283	0.00235321	0.0595751	685	0.897647	0.0404249	3.29995e-09		0.21086	0.194573	0.0162874	685	0.705427	0.0837126	1
0.0620098	0.00235738	0.0596524	686	0.897643	0.0403476	3.3027e-09		0.210797	0.194513	0.0162833	686	0.705487	0.0837167	1
0.0620912	0.00236155	0.0597296	687	0.897638	0.0402704	3.30546e-09		0.210733	0.194454	0.0162791	687	0.705546	0.0837209	1
0.0621725	0.00236575	0.0598068	688	0.897634	0.0401932	3.30824e-09		0.21067	0.194395	0.016275	688	0.705605	0.083725	1
0.0622539	0.00236995	0.0598839	689	0.89763	0.0401161	3.31102e-09		0.210607	0.194336	0.0162709	689	0.705664	0.0837291	1
0.0623352	0.00237417	0.059961	690	0.897626	0.040039	3.31381e-09		0.210544	0.194277	0.0162667	690	0.705723	0.0837333	1
0.0624165	0.00237839	0.0600381	691	0.897622	0.0399619	3.31661e-09		0.210481	0.194218	0.0162626	691	0.705782	0.0837374	1
0.0624978	0.00238264	0.0601151	692	0.897617	0.0398849	3.31943e-09		0.210418	0.194159	0.0162584	692	0.705841	0.0837416	1
0.062579	0.00238689	0.0601921	693	0.897613	0.0398079	3.32226e-09		0.210354	0.1941	0.0162543	693	0.7059	0.0837457	1
0.0626603	0.00239116	0.0602691	694	0.897609	0.0397309	3.32509e-09		0.210291	0.194041	0.0162502	694	0.705959	0.0837498	1
0.0627415	0.00239544	0.060346	695	0.897605	0.039654	3.32794e-09		0.210228	0.193982	0.016246	695	0.706018	0.083754	1
0.0628226	0.00239973	0.0604229	696	0.8976	0.0395771	3.3308e-09		0.210165	0.193923	0.0162419	696	0.706077	0.0837581	1
0.0629038	0.00240404	0.0604997	697	0.897596	0.0395003	3.33367e-09		0.210102	0.193864	0.0162378	697	0.706136	0.0837622	1
0.0629849	0.00240836	0.0605766	698	0.897592	0.0394234	3.33655e-09		0.210039	0.193805	0.0162336	698	0.706195	0.0837664	1
0.063066	0.00241269	0.0606533	699	0.897587	0.0393467	3.33944e-09		0.209976	0.193747	0.0162295	699	0.706253	0.0837705	1
0.0631471	0.00241703	0.0607301	700	0.897583	0.0392699	3.34234e-09		0.209913	0.193688	0.0162254	700	0.706312	0.0837746	1
0.0632282	0.00242139	0.0608068	701	0.897579	0.0391932	3.34526e-09		0.20985	0.193629	0.0162212	701	0.706371	0.0837788	1
0.0633092	0.00242576	0.0608834	702	0.897574	0.0391166	3.34818e-09		0.209787	0.19357	0.0162171	702	0.70643	0.0837829	1
0.0633902	0.00243015	0.06096	703	0.89757	0.03904	3.35112e-09		0.209724	0.193511	0.016213	703	0.706489	0.083787	1
0.0634712	0.00243455	0.0610366	704	0.897565	0.0389634	3.35407e-09		0.209661	0.193452	0.0162089	704	0.706548	0.0837911	1
0.0635521	0.00243896	0.0611132	705	0.897561	0.0388868	3.35703e-09		0.209598	0.193394	0.0162047	705	0.706606	0.0837953	1
0.0636331	0.00244338	0.0611897	706	0.897557	0.0388103	3.36e-09		0.209536	0.193335	0.0162006	706	0.706665	0.0837994	1
0.063714	0.00244782	0.0612662	707	0.897552	0.0387338	3.36299e-09		0.209473	0.193276	0.0161965	707	0.706724	0.0838035	1
0.0637949	0.00245227	0.0613426	708	0.897548	0.0386574	3.36598e-09		0.20941	0.193217	0.0161924	708	0.706783	0.0838076	1
0.0638757	0.00245674	0.061419	709	0.897543	0.038581	3.36899e-09		0.209347	0.193159	0.0161882	709	0.706841	0.0838118	1
0.0639566	0.00246122	0.0614953	710	0.897539	0.0385047	3.37201e-09		0.209284	0.1931	0.0161841	710	0.7069	0.0838159	1
0.0640374	0.00246571	0.0615717	711	0.897534	0.0384283	3.37504e-09		0.209221	0.193041	0.01618	711	0.706959	0.08382	1
0.0641182	0.00247022	0.0616479	712	0.89753	0.0383521	3.37809e-09		0.209159	0.192983	0.0161759	712	0.707017	0.0838241	1
0.0641989	0.00247474	0.0617242	713	0.897525	0.0382758	3.38114e-09		0.209096	0.192924	0.0161718	713	0.707076	0.0838282	1
0.0642797	0.00247928	0.0618004	714	0.897521	0.0381996	3.38421e-09		0.209033	0.192866	0.0161676	714	0.707134	0.0838324	1
0.0643604	0.00248383	0.0618766	715	0.897516	0.0381234	3.38729e-09		0.20897	0.192807	0.0161635	715	0.707193	0.0838365	1
0.0644411	0.00248839	0.0619527	716	0.897512	0.0380473	3.39039e-09		0.208908	0.192748	0.0161594	716	0.707252	0.0838406	1
0.0645217	0.00249297	0.0620288	717	0.897507	0.0379712	3.39349e-09		0.208845	0.19269	0.0161553	717	0.70731	0.0838447	1
0.0646024	0.00249756	0.0621048	718	0.897502	0.0378952	3.39661e-09		0.208782	0.192631	0.0161512	718	0.707369	0.0838488	1
0.064683	0.00250216	0.0621808	719	0.897498	0.0378192	3.39974e-09		0.20872	0.192573	0.0161471	719	0.707427	0.0838529	1
0.0647636	0.00250678	0.0622568	720	0.897493	0.0377432	3.40288e-09		0.208657	0.192514	0.0161429	720	0.707486	0.0838571	1
0.0648442	0.00251142	0.0623328	721	0.897489	0.0376672	3.40604e-09		0.208595	0.192456	0.0161388	721	0.707544	0.0838612	1
0.0649247	0.00251607	0.0624087	722	0.897484	0.0375913	3.4092e-09		0.208532	0.192397	0.0161347	722	0.707603	0.0838653	1
0.0650052	0.00252073	0.0624845	723	0.897479	0.0375155	3.41239e-09		0.208469	0.192339	0.0161306	723	0.707661	0.0838694	1
0.0650857	0.00252541	0.0625603	724	0.897475	0.0374397	3.41558e-09		0.208407	0.19228	0.0161265	724	0.70772	0.0838735	1
0.0651662	0.0025301	0.0626361	725	0.89747	0.0373639	3.41879e-09		0.208344	0.192222	0.0161224	725	0.707778	0.0838776	1
0.0652467	0.00253481	0.0627119	726	0.897465	0.0372881	3.42201e-09		0.208282	0.192164	0.0161183	726	0.707836	0.0838817	1
0.0653271	0.00253953	0.0627876	727	0.89746	0.0372124	3.42524e-09		0.208219	0.192105	0.0161142	727	0.707895	0.0838858	1
0.0654075	0.00254426	0.0628632	728	0.897456	0.0371368	3.42848e-09		0.208157	0.192047	0.0161101	728	0.707953	0.0838899	1
0.0654879	0.00254901	0.0629389	729	0.897451	0.0370611	3.43174e-09		0.208095	0.191989	0.016106	729	0.708011	0.083894	1
0.0655682	0.00255378	0.0630144	730	0.897446	0.0369856	3.43502e-09		0.208032	0.19193	0.0161019	730	0.70807	0.0838981	1
0.0656486	0.00255856	0.06309	731	0.897441	0.03691	3.4383e-09		0.20797	0.191872	0.0160978	731	0.708128	0.0839022	1
0.0657289	0.00256336	0.0631655	732	0.897437	0.0368345	3.4416e-09		0.207907	0.191814	0.0160937	732	0.708186	0.0839063	1
0.0658091	0.00256817	0.063241	733	0.897432	0.036759	3.44492e-09		0.207845	0.191755	0.0160896	733	0.708245	0.0839104	1
0.0658894	0.002573	0.0633164	734	0.897427	0.0366836	3.44824e-09		0.207783	0.191697	0.0160855	734	0.708303	0.0839145	1
0.0659696	0.00257784	0.0633918	735	0.897422	0.0366082	3.45158e-09		0.20772	0.191639	0.0160814	735	0.708361	0.0839186	1
0.0660498	0.00258269	0.0634671	736	0.897417	0.0365329	3.45494e-09		0.207658	0.191581	0.0160773	736	0.708419	0.0839227	1
0.06613	0.00258757	0.0635425	737	0.897412	0.0364575	3.45831e-09		0.207596	0.191522	0.0160732	737	0.708478	0.0839268	1
0.0662102	0.00259245	0.0636177	738	0.897408	0.0363823	3.46169e-09		0.207533	0.191464	0.0160691	738	0.708536	0.0839309	1
0.0662903	0.00259736	0.063693	739	0.897403	0.036307	3.46509e-09		0.207471	0.191406	0.016065	739	0.708594	0.083935	1
0.0663704	0.00260228	0.0637682	740	0.897398	0.0362318	3.4685e-09		0.207409	0.191348	0.0160609	740	0.708652	0.0839391	1
0.0664505	0.00260721	0.0638433	741	0.897393	0.0361567	3.47192e-09		0.207347	0.19129	0.0160568	741	0.70871	0.0839432	1
0.0665306	0.00261216	0.0639184	742	0.897388	0.0360816	3.47536e-09		0.207284	0.191232	0.0160527	742	0.708768	0.0839473	1
0.0666106	0.00261713	0.0639935	743	0.897383	0.0360065	3.47881e-09		0.207222	0.191174	0.0160486	743	0.708826	0.0839514	1
0.0666906	0.00262211	0.0640685	744	0.897378	0.0359315	3.48228e-09		0.20716	0.191116	0.0160445	744	0.708884	0.0839555	1
0.0667706	0.0026271	0.0641435	745	0.897373	0.0358565	3.48576e-09		0.207098	0.191058	0.0160404	745	0.708942	0.0839596	1
0.0668506	0.00263212	0.0642185	746	0.897368	0.0357815	3.48926e-09		0.207036	0.190999	0.0160363	746	0.709001	0.0839637	1
0.0669306	0.00263715	0.0642934	747	0.897363	0.0357066	3.49277e-09		0.206974	0.190941	0.0160322	747	0.709059	0.0839678	1
0.0670105	0.00264219	0.0643683	748	0.897358	0.0356317	3.4963e-09		0.206912	0.190883	0.0160281	748	0.709117	0.0839719	1
0.0670904	0.00264725	0.0644431	749	0.897353	0.0355569	3.49984e-09		0.206849	0.190825	0.016024	749	0.709175	0.083976	1
0.0671702	0.00265233	0.0645179	750	0.897348	0.0354821	3.50339e-09		0.206787	0.190767	0.0160199	750	0.709233	0.0839801	1
0.0672501	0.00265743	0.0645927	751	0.897343	0.0354073	3.50697e-09		0.206725	0.19071	0.0160159	751	0.70929	0.0839841	1
0.0673299	0.00266254	0.0646674	752	0.897337	0.0353326	3.51055e-09		0.206663	0.190652	0.0160118	752	0.709348	0.0839882	1
0.0674097	0.00266766	0.0647421	753	0.897332	0.0352579	3.51415e-09		0.206601	0.190594	0.0160077	753	0.709406	0.0839923	1
0.0674895	0.00267281	0.0648167	754	0.897327	0.0351833	3.51777e-09		0.206539	0.190536	0.0160036	754	0.709464	0.0839964	1
0.0675693	0.00267797	0.0648913	755	0.897322	0.0351087	3.5214e-09		0.206477	0.190478	0.0159995	755	0.709522	0.0840005	1
0.067649	0.00268315	0.0649658	756	0.897317	0.0350342	3.52505e-09		0.206416	0.19042	0.0159954	756	0.70958	0.0840046	1
0.0677287	0.00268834	0.0650403	757	0.897312	0.0349597	3.52871e-09		0.206354	0.190362	0.0159914	757	0.709638	0.0840086	1
0.0678084	0.00269355	0.0651148	758	0.897306	0.0348852	3.53239e-09		0.206292	0.190304	0.0159873	758	0.709696	0.0840127	1
0.067888	0.00269878	0.0651892	759	0.897301	0.0348108	3.53609e-09		0.20623	0.190247	0.0159832	759	0.709753	0.0840168	1
0.0679677	0.00270402	0.0652636	760	0.897296	0.0347364	3.5398e-09		0.206168	0.190189	0.0159791	760	0.709811	0.0840209	1
0.0680473	0.00270928	0.065338	761	0.897291	0.034662	3.54353e-09		0.206106	0.190131	0.015975	761	0.709869	0.084025	1
0.0681269	0.00271456	0.0654123	762	0.897285	0.0345877	3.54727e-09		0.206044	0.190073	0.015971	762	0.709927	0.084029	1
0.0682064	0.00271986	0.0654866	763	0.89728	0.0345134	3.55103e-09		0.205982	0.190016	0.0159669	763	0.709984	0.0840331	1
0.068286	0.00272517	0.0655608	764	0.897275	0.0344392	3.5548e-09		0.205921	0.189958	0.0159628	764	0.710042	0.0840372	1
0.0683655	0.0027305	0.065635	765	0.89727	0.034365	3.55859e-09		0.205859	0.1899	0.0159587	765	0.7101	0.0840413	1
0.068445	0.00273585	0.0657091	766	0.897264	0.0342909	3.5624e-09		0.205797	0.189842	0.0159547	766	0.710158	0.0840453	1
0.0685244	0.00274121	0.0657832	767	0.897259	0.0342168	3.56623e-09		0.205735	0.189785	0.0159506	767	0.710215	0.0840494	1
0.0686039	0.00274659	0.0658573	768	0.897253	0.0341427	3.57007e-09		0.205674	0.189727	0.0159465	768	0.710273	0.0840535	1
0.0686833	0.00275199	0.0659313	769	0.897248	0.0340687	3.57392e-09		0.205612	0.189669	0.0159424	769	0.710331	0.0840576	1
0.0687627	0.00275741	0.0660053	770	0.897243	0.0339947	3.5778e-09		0.20555	0.189612	0.0159384	770	0.710388	0.0840616	1
0.0688421	0.00276285	0.0660792	771	0.897237	0.0339208	3.58169e-09		0.205489	0.189554	0.0159343	771	0.710446	0.0840657	1
0.0689214	0.0027683	0.0661531	772	0.897232	0.0338469	3.5856e-09		0.205427	0.189497	0.0159302	772	0.710503	0.0840698	1
0.0690007	0.00277377	0.066227	773	0.897226	0.033773	3.58953e-09		0.205365	0.189439	0.0159262	773	0.710561	0.0840738	1
0.06908	0.00277926	0.0663008	774	0.897221	0.0336992	3.59347e-09		0.205304	0.189382	0.0159221	774	0.710618	0.0840779	1
0.0691593	0.00278477	0.0663745	775	0.897215	0.0336255	3.59743e-09		0.205242	0.189324	0.015918	775	0.710676	0.084082	1
0.0692386	0.00279029	0.0664483	776	0.89721	0.0335517	3.60141e-09		0.205181	0.189267	0.015914	776	0.710733	0.084086	1
0.0693178	0.00279584	0.0665219	777	0.897204	0.0334781	3.6054e-09		0.205119	0.189209	0.0159099	777	0.710791	0.0840901	1
0.069397	0.0028014	0.0665956	778	0.897199	0.0334044	3.60942e-09		0.205057	0.189152	0.0159058	778	0.710848	0.0840942	1
0.0694762	0.00280698	0.0666692	779	0.897193	0.0333308	3.61345e-09		0.204996	0.189094	0.0159018	779	0.710906	0.0840982	1
0.0695553	0.00281258	0.0667427	780	0.897187	0.0332573	3.61749e-09		0.204934	0.189037	0.0158977	780	0.710963	0.0841023	1
0.0696345	0.0028182	0.0668163	781	0.897182	0.0331837	3.62156e-09		0.204873	0.188979	0.0158937	781	0.711021	0.0841063	1
0.0697136	0.00282383	0.0668897	782	0.897176	0.0331103	3.62565e-09		0.204811	0.188922	0.0158896	782	0.711078	0.0841104	1
0.0697927	0.00282949	0.0669632	783	0.897171	0.0330368	3.62975e-09		0.20475	0.188865	0.0158855	783	0.711135	0.0841145	1
0.0698717	0.00283516	0.0670365	784	0.897165	0.0329635	3.63387e-09		0.204689	0.188807	0.0158815	784	0.711193	0.0841185	1
0.0699508	0.00284086	0.0671099	785	0.897159	0.0328901	3.63801e-09		0.204627	0.18875	0.0158774	785	0.71125	0.0841226	1
0.0700298	0.00284657	0.0671832	786	0.897153	0.0328168	3.64217e-09		0.204566	0.188692	0.0158734	786	0.711308	0.0841266	1
0.0701088	0.0028523	0.0672565	787	0.897148	0.0327435	3.64635e-09		0.204504	0.188635	0.0158693	787	0.711365	0.0841307	1
0.0701877	0.00285805	0.0673297	788	0.897142	0.0326703	3.65054e-09		0.204443	0.188578	0.0158652	788	0.711422	0.0841348	1
0.0702667	0.00286382	0.0674028	789	0.897136	0.0325972	3.65476e-09		0.204382	0.188521	0.0158612	789	0.711479	0.0841388	1
0.0703456	0.00286961	0.067476	790	0.89713	0.032524	3.65899e-09		0.20432	0.188463	0.0158571	790	0.711537	0.0841429	1
0.0704245	0.00287542	0.0675491	791	0.897125	0.0324509	3.66324e-09		0.204259	0.188406	0.0158531	791	0.711594	0.0841469	1
0.0705034	0.00288124	0.0676221	792	0.897119	0.0323779	3.66752e-09		0.204198	0.188349	0.015849	792	0.711651	0.084151	1
0.0705822	0.00288709	0.0676951	793	0.897113	0.0323049	3.67181e-09		0.204137	0.188292	0.015845	793	0.711708	0.084155	1
0.070661	0.00289296	0.0677681	794	0.897107	0.0322319	3.67612e-09		0.204075	0.188234	0.0158409	794	0.711766	0.0841591	1
0.0707398	0.00289884	0.067841	795	0.897101	0.032159	3.68045e-09		0.204014	0.188177	0.0158369	795	0.711823	0.0841631	1
0.0708186	0.00290475	0.0679139	796	0.897095	0.0320861	3.6848e-09		0.203953	0.18812	0.0158328	796	0.71188	0.0841672	1
0.0708974	0.00291068	0.0679867	797	0.897089	0.0320133	3.68917e-09		0.203892	0.188063	0.0158288	797	0.711937	0.0841712	1
0.0709761	0.00291662	0.0680595	798	0.897083	0.0319405	3.69356e-09		0.203831	0.188006	0.0158247	798	0.711994	0.0841753	1
0.0710548	0.00292259	0.0681322	799	0.897077	0.0318678	3.69797e-09		0.203769	0.187949	0.0158207	799	0.712051	0.0841793	1
0.0711335	0.00292858	0.0682049	800	0.897071	0.0317951	3.7024e-09		0.203708	0.187892	0.0158166	800	0.712108	0.0841834	1
0.0712121	0.00293459	0.0682776	801	0.897065	0.0317224	3.70685e-09		0.203647	0.187835	0.0158126	801	0.712165	0.0841874	1
0.0712908	0.00294061	0.0683502	802	0.897059	0.0316498	3.71132e-09		0.203586	0.187778	0.0158086	802	0.712222	0.0841914	1
0.0713694	0.00294666	0.0684227	803	0.897053	0.0315773	3.71582e-09		0.203525	0.187721	0.0158045	803	0.712279	0.0841955	1
0.071448	0.00295273	0.0684953	804	0.897047	0.0315047	3.72033e-09		0.203464	0.187663	0.0158005	804	0.712337	0.0841995	1
0.0715266	0.00295882	0.0685677	805	0.897041	0.0314323	3.72486e-09		0.203403	0.187607	0.0157964	805	0.712393	0.0842036	1
0.0716051	0.00296493	0.0686402	806	0.897035	0.0313598	3.72942e-09		0.203342	0.18755	0.0157924	806	0.71245	0.0842076	1
0.0716836	0.00297106	0.0687126	807	0.897029	0.0312874	3.73399e-09		0.203281	0.187493	0.0157884	807	0.712507	0.0842116	1
0.0717621	0.00297721	0.0687849	808	0.897023	0.0312151	3.73859e-09		0.20322	0.187436	0.0157843	808	0.712564	0.0842157	1
0.0718406	0.00298339	0.0688572	809	0.897017	0.0311428	3.74321e-09		0.203159	0.187379	0.0157803	809	0.712621	0.0842197	1
0.071919	0.00298958	0.0689294	810	0.89701	0.0310706	3.74785e-09		0.203098	0.187322	0.0157762	810	0.712678	0.0842238	1
0.0719975	0.0029958	0.0690017	811	0.897004	0.0309983	3.75251e-09		0.203037	0.187265	0.0157722	811	0.712735	0.0842278	1
0.0720759	0.00300203	0.0690738	812	0.896998	0.0309262	3.75719e-09		0.202976	0.187208	0.0157682	812	0.712792	0.0842318	1
0.0721542	0.00300829	0.0691459	813	0.896992	0.0308541	3.7619e-09		0.202915	0.187151	0.0157641	813	0.712849	0.0842359	1
0.0722326	0.00301457	0.069218	814	0.896985	0.030782	3.76663e-09		0.202854	0.187094	0.0157601	814	0.712906	0.0842399	1
0.0723109	0.00302087	0.06929	815	0.896979	0.03071	3.77138e-09		0.202794	0.187037	0.0157561	815	0.712963	0.0842439	1
0.0723892	0.00302719	0.069362	816	0.896973	0.030638	3.77615e-09		0.202733	0.186981	0.015752	816	0.713019	0.084248	1
0.0724675	0.00303354	0.069434	817	0.896966	0.030566	3.78094e-09		0.202672	0.186924	0.015748	817	0.713076	0.084252	1
0.0725458	0.00303991	0.0695059	818	0.89696	0.0304941	3.78576e-09		0.202611	0.186867	0.015744	818	0.713133	0.084256	1
0.072624	0.0030463	0.0695777	819	0.896954	0.0304223	3.7906e-09		0.20255	0.18681	0.01574	819	0.71319	0.08426	1
0.0727022	0.00305271	0.0696495	820	0.896947	0.0303505	3.79547e-09		0.20249	0.186754	0.0157359	820	0.713246	0.0842641	1
0.0727804	0.00305914	0.0697213	821	0.896941	0.0302787	3.80035e-09		0.202429	0.186697	0.0157319	821	0.713303	0.0842681	1
0.0728586	0.0030656	0.069793	822	0.896934	0.030207	3.80526e-09		0.202368	0.18664	0.0157279	822	0.71336	0.0842721	1
0.0729367	0.00307207	0.0698646	823	0.896928	0.0301354	3.8102e-09		0.202307	0.186584	0.0157238	823	0.713416	0.0842762	1
0.0730148	0.00307857	0.0699363	824	0.896921	0.0300637	3.81515e-09		0.202247	0.186527	0.0157198	824	0.713473	0.0842802	1
0.0730929	0.0030851	0.0700078	825	0.896915	0.0299922	3.82013e-09		0.202186	0.18647	0.0157158	825	0.71353	0.0842842	1
0.073171	0.00309164	0.0700794	826	0.896908	0.0299206	3.82514e-09		0.202125	0.186414	0.0157118	826	0.713586	0.0842882	1
0.073249	0.00309821	0.0701508	827	0.896902	0.0298492	3.83017e-09		0.202065	0.186357	0.0157078	827	0.713643	0.0842922	1
0.0733271	0.0031048	0.0702223	828	0.896895	0.0297777	3.83522e-09		0.202004	0.1863	0.0157037	828	0.7137	0.0842963	1
0.0734051	0.00311142	0.0702937	829	0.896889	0.0297063	3.8403e-09		0.201943	0.186244	0.0156997	829	0.713756	0.0843003	1
0.073483	0.00311806	0.070365	830	0.896882	0.029635	3.8454e-09		0.201883	0.186187	0.0156957	830	0.713813	0.0843043	1
0.073561	0.00312472	0.0704363	831	0.896875	0.0295637	3.85052e-09		0.201822	0.186131	0.0156917	831	0.713869	0.0843083	1
0.0736389	0.0031314	0.0705075	832	0.896869	0.0294925	3.85568e-09		0.201762	0.186074	0.0156877	832	0.713926	0.0843123	1
0.0737168	0.00313811	0.0705787	833	0.896862	0.0294213	3.86085e-09		0.201701	0.186018	0.0156836	833	0.713982	0.0843164	1
0.0737947	0.00314484	0.0706499	834	0.896855	0.0293501	3.86605e-09		0.201641	0.185961	0.0156796	834	0.714039	0.0843204	1
0.0738726	0.0031516	0.070721	835	0.896848	0.029279	3.87128e-09		0.20158	0.185905	0.0156756	835	0.714095	0.0843244	1
0.0739504	0.00315838	0.0707921	836	0.896842	0.0292079	3.87653e-09		0.20152	0.185848	0.0156716	836	0.714152	0.0843284	1
0.0740282	0.00316518	0.0708631	837	0.896835	0.0291369	3.88181e-09		0.201459	0.185792	0.0156676	837	0.714208	0.0843324	1
0.074106	0.00317201	0.070934	838	0.896828	0.029066	3.88711e-09		0.201399	0.185735	0.0156636	838	0.714265	0.0843364	1
0.0741838	0.00317886	0.0710049	839	0.896821	0.0289951	3.89244e-09		0.201338	0.185679	0.0156596	839	0.714321	0.0843404	1
0.0742615	0.00318573	0.0710758	840	0.896814	0.0289242	3.8978e-09		0.201278	0.185623	0.0156555	840	0.714377	0.0843445	1
0.0743393	0.00319263	0.0711466	841	0.896807	0.0288534	3.90318e-09		0.201218	0.185566	0.0156515	841	0.714434	0.0843485	1
0.074417	0.00319956	0.0712174	842	0.8968	0.0287826	3.90859e-09		0.201157	0.18551	0.0156475	842	0.71449	0.0843525	1
0.0744946	0.00320651	0.0712881	843	0.896793	0.0287119	3.91403e-09		0.201097	0.185453	0.0156435	843	0.714547	0.0843565	1
0.0745723	0.00321348	0.0713588	844	0.896787	0.0286412	3.91949e-09		0.201037	0.185397	0.0156395	844	0.714603	0.0843605	1
0.0746499	0.00322048	0.0714294	845	0.89678	0.0285706	3.92498e-09		0.200976	0.185341	0.0156355	845	0.714659	0.0843645	1
0.0747275	0.0032275	0.0715	846	0.896772	0.0285	3.9305e-09		0.200916	0.185285	0.0156315	846	0.714715	0.0843685	1
0.0748051	0.00323455	0.0715706	847	0.896765	0.0284294	3.93604e-09		0.200856	0.185228	0.0156275	847	0.714772	0.0843725	1
0.0748827	0.00324162	0.071641	848	0.896758	0.028359	3.94161e-09		0.200796	0.185172	0.0156235	848	0.714828	0.0843765	1
0.0749602	0.00324872	0.0717115	849	0.896751	0.0282885	3.94722e-09		0.200735	0.185116	0.0156195	849	0.714884	0.0843805	1
0.0750377	0.00325585	0.0717819	850	0.896744	0.0282181	3.95284e-09		0.200675	0.18506	0.0156155	850	0.71494	0.0843845	1
0.0751152	0.003263	0.0718522	851	0.896737	0.0281478	3.9585e-09		0.200615	0.185003	0.0156115	851	0.714997	0.0843885	1
0.0751927	0.00327017	0.0719225	852	0.89673	0.0280775	3.96418e-09		0.200555	0.184947	0.0156075	852	0.715053	0.0843925	1
0.0752701	0.00327737	0.0719927	853	0.896723	0.0280073	3.9699e-09		0.200494	0.184891	0.0156035	853	0.715109	0.0843965	1
0.0753475	0.0032846	0.0720629	854	0.896715	0.0279371	3.97564e-09		0.200434	0.184835	0.0155995	854	0.715165	0.0844005	1
0.0754249	0.00329185	0.0721331	855	0.896708	0.0278669	3.98141e-09		0.200374	0.184779	0.0155955	855	0.715221	0.0844045	1
0.0755023	0.00329913	0.0722032	856	0.896701	0.0277968	3.98721e-09		0.200314	0.184723	0.0155915	856	0.715277	0.0844085	1
0.0755796	0.00330644	0.0722732	857	0.896694	0.0277268	3.99304e-09		0.200254	0.184667	0.0155875	857	0.715333	0.0844125	1
0.075657	0.00331377	0.0723432	858	0.896686	0.0276568	3.9989e-09		0.200194	0.18461	0.0155835	858	0.71539	0.0844165	1
0.0757343	0.00332113	0.0724132	859	0.896679	0.0275868	4.00479e-09		0.200134	0.184554	0.0155795	859	0.715446	0.0844205	1
0.0758116	0.00332851	0.072483	860	0.896671	0.027517	4.01071e-09		0.200074	0.184498	0.0155755	860	0.715502	0.0844245	1
0.0758888	0.00333592	0.0725529	861	0.896664	0.0274471	4.01666e-09		0.200014	0.184442	0.0155715	861	0.715558	0.0844285	1
0.075966	0.00334336	0.0726227	862	0.896657	0.0273773	4.02264e-09		0.199954	0.184386	0.0155675	862	0.715614	0.0844325	1
0.0760433	0.00335082	0.0726924	863	0.896649	0.0273076	4.02865e-09		0.199894	0.18433	0.0155635	863	0.71567	0.0844365	1
0.0761204	0.00335832	0.0727621	864	0.896642	0.0272379	4.03469e-09		0.199834	0.184274	0.0155595	864	0.715726	0.0844405	1
0.0761976	0.00336584	0.0728318	865	0.896634	0.0271682	4.04076e-09		0.199774	0.184218	0.0155555	865	0.715782	0.0844445	1
0.0762747	0.00337338	0.0729014	866	0.896627	0.0270986	4.04686e-09		0.199714	0.184162	0.0155516	866	0.715838	0.0844484	1
0.0763519	0.00338096	0.0729709	867	0.896619	0.0270291	4.053e-09		0.199654	0.184106	0.0155476	867	0.715894	0.0844524	1
0.076429	0.00338856	0.0730404	868	0.896611	0.0269596	4.05917e-09		0.199594	0.184051	0.0155436	868	0.715949	0.0844564	1
0.076506	0.00339619	0.0731098	869	0.896604	0.0268902	4.06537e-09		0.199534	0.183995	0.0155396	869	0.716005	0.0844604	1
0.0765831	0.00340385	0.0731792	870	0.896596	0.0268208	4.0716e-09		0.199474	0.183939	0.0155356	870	0.716061	0.0844644	1
0.0766601	0.00341153	0.0732486	871	0.896588	0.0267514	4.07786e-09		0.199415	0.183883	0.0155316	871	0.716117	0.0844684	1
0.0767371	0.00341924	0.0733179	872	0.896581	0.0266821	4.08415e-09		0.199355	0.183827	0.0155276	872	0.716173	0.0844724	1
0.0768141	0.00342699	0.0733871	873	0.896573	0.0266129	4.09048e-09		0.199295	0.183771	0.0155237	873	0.716229	0.0844763	1
0.076891	0.00343476	0.0734563	874	0.896565	0.0265437	4.09685e-09		0.199235	0.183715	0.0155197	874	0.716285	0.0844803	1
0.076968	0.00344256	0.0735254	875	0.896557	0.0264746	4.10324e-09		0.199175	0.18366	0.0155157	875	0.71634	0.0844843	1
0.0770449	0.00345038	0.0735945	876	0.89655	0.0264055	4.10967e-09		0.199116	0.183604	0.0155117	876	0.716396	0.0844883	1
0.0771218	0.00345824	0.0736635	877	0.896542	0.0263365	4.11613e-09		0.199056	0.183548	0.0155077	877	0.716452	0.0844923	1
0.0771986	0.00346612	0.0737325	878	0.896534	0.0262675	4.12263e-09		0.198996	0.183492	0.0155038	878	0.716508	0.0844962	1
0.0772755	0.00347404	0.0738014	879	0.896526	0.0261986	4.12916e-09		0.198936	0.183437	0.0154998	879	0.716563	0.0845002	1
0.0773523	0.00348198	0.0738703	880	0.896518	0.0261297	4.13572e-09		0.198877	0.183381	0.0154958	880	0.716619	0.0845042	1
0.0774291	0.00348995	0.0739391	881	0.89651	0.0260609	4.14232e-09		0.198817	0.183325	0.0154918	881	0.716675	0.0845082	1
0.0775059	0.00349796	0.0740079	882	0.896502	0.0259921	4.14896e-09		0.198757	0.18327	0.0154878	882	0.71673	0.0845122	1
0.0775826	0.00350599	0.0740766	883	0.896494	0.0259234	4.15563e-09		0.198698	0.183214	0.0154839	883	0.716786	0.0845161	1
0.0776593	0.00351405	0.0741453	884	0.896486	0.0258547	4.16233e-09		0.198638	0.183158	0.0154799	884	0.716842	0.0845201	1
0.077736	0.00352214	0.0742139	885	0.896478	0.0257861	4.16907e-09		0.198579	0.183103	0.0154759	885	0.716897	0.0845241	1
0.0778127	0.00353026	0.0742825	886	0.89647	0.0257175	4.17585e-09		0.198519	0.183047	0.0154719	886	0.716953	0.0845281	1
0.0778894	0.00353841	0.074351	887	0.896462	0.025649	4.18266e-09		0.19846	0.182992	0.015468	887	0.717008	0.084532	1
0.077966	0.0035466	0.0744194	888	0.896453	0.0255806	4.18951e-09		0.1984	0.182936	0.015464	888	0.717064	0.084536	1
0.0780426	0.00355481	0.0744878	889	0.896445	0.0255122	4.1964e-09		0.19834	0.18288	0.01546	889	0.71712	0.08454	1
0.0781192	0.00356305	0.0745561	890	0.896437	0.0254439	4.20333e-09		0.198281	0.182825	0.0154561	890	0.717175	0.0845439	1
0.0781958	0.00357132	0.0746244	891	0.896429	0.0253756	4.21029e-09		0.198221	0.182769	0.0154521	891	0.717231	0.0845479	1
0.0782723	0.00357963	0.0746927	892	0.89642	0.0253073	4.21729e-09		0.198162	0.182714	0.0154481	892	0.717286	0.0845519	1
0.0783488	0.00358796	0.0747609	893	0.896412	0.0252391	4.22432e-09		0.198103	0.182658	0.0154442	893	0.717342	0.0845558	1
0.0784253	0.00359633	0.074829	894	0.896404	0.025171	4.2314e-09		0.198043	0.182603	0.0154402	894	0.717397	0.0845598	1
0.0785018	0.00360473	0.0748971	895	0.896395	0.0251029	4.23851e-09		0.197984	0.182547	0.0154362	895	0.717453	0.0845638	1
0.0785782	0.00361316	0.0749651	896	0.896387	0.0250349	4.24566e-09		0.197924	0.182492	0.0154323	896	0.717508	0.0845677	1
0.0786547	0.00362162	0.075033	897	0.896378	0.024967	4.25285e-09		0.197865	0.182437	0.0154283	897	0.717563	0.0845717	1
0.0787311	0.00363011	0.075101	898	0.89637	0.024899	4.26008e-09		0.197806	0.182381	0.0154243	898	0.717619	0.0845757	1
0.0788075	0.00363864	0.0751688	899	0.896361	0.0248312	4.26735e-09		0.197746	0.182326	0.0154204	899	0.717674	0.0845796	1
0.0788838	0.0036472	0.0752366	900	0.896353	0.0247634	4.27466e-09		0.197687	0.182271	0.0154164	900	0.717729	0.0845836	1
0.0789601	0.00365578	0.0753044	901	0.896344	0.0246956	4.28201e-09		0.197628	0.182215	0.0154125	901	0.717785	0.0845875	1
0.0790365	0.00366441	0.0753721	902	0.896336	0.0246279	4.2894e-09		0.197568	0.18216	0.0154085	902	0.71784	0.0845915	1
0.0791127	0.00367306	0.0754397	903	0.896327	0.0245603	4.29683e-09		0.197509	0.182105	0.0154046	903	0.717895	0.0845954	1
0.079189	0.00368175	0.0755073	904	0.896318	0.0244927	4.3043e-09		0.19745	0.182049	0.0154006	904	0.717951	0.0845994	1
0.0792653	0.00369047	0.0755748	905	0.89631	0.0244252	4.31182e-09		0.197391	0.181994	0.0153966	905	0.718006	0.0846034	1
0.0793415	0.00369922	0.0756423	906	0.896301	0.0243577	4.31937e-09		0.197331	0.181939	0.0153927	906	0.718061	0.0846073	1
0.0794177	0.00370801	0.0757097	907	0.896292	0.0242903	4.32697e-09		0.197272	0.181883	0.0153887	907	0.718117	0.0846113	1
0.0794938	0.00371682	0.075777	908	0.896283	0.024223	4.33461e-09		0.197213	0.181828	0.0153848	908	0.718172	0.0846152	1
0.07957	0.00372568	0.0758443	909	0.896274	0.0241557	4.34229e-09		0.197154	0.181773	0.0153808	909	0.718227	0.0846192	1
0.0796461	0.00373456	0.0759116	910	0.896265	0.0240884	4.35001e-09		0.197095	0.181718	0.0153769	910	0.718282	0.0846231	1
0.0797222	0.00374348	0.0759788	911	0.896257	0.0240212	4.35778e-09		0.197036	0.181663	0.0153729	911	0.718337	0.0846271	1
0.0797983	0.00375244	0.0760459	912	0.896248	0.0239541	4.36559e-09		0.196976	0.181607	0.015369	912	0.718393	0.084631	1
0.0798744	0.00376143	0.076113	913	0.896239	0.023887	4.37345e-09		0.196917	0.181552	0.015365	913	0.718448	0.084635	1
0.0799504	0.00377045	0.07618	914	0.89623	0.02382	4.38134e-09		0.196858	0.181497	0.0153611	914	0.718503	0.0846389	1
0.0800264	0.00377951	0.0762469	915	0.89622	0.0237531	4.38929e-09		0.196799	0.181442	0.0153571	915	0.718558	0.0846429	1
0.0801024	0.0037886	0.0763138	916	0.896211	0.0236862	4.39728e-09		0.19674	0.181387	0.0153532	916	0.718613	0.0846468	1
0.0801784	0.00379772	0.0763807	917	0.896202	0.0236193	4.40531e-09		0.196681	0.181332	0.0153492	917	0.718668	0.0846508	1
0.0802543	0.00380689	0.0764475	918	0.896193	0.0235525	4.41339e-09		0.196622	0.181277	0.0153453	918	0.718723	0.0846547	1
0.0803303	0.00381608	0.0765142	919	0.896184	0.0234858	4.42151e-09		0.196563	0.181222	0.0153413	919	0.718778	0.0846587	1
0.0804062	0.00382531	0.0765808	920	0.896175	0.0234192	4.42969e-09		0.196504	0.181167	0.0153374	920	0.718833	0.0846626	1
0.080482	0.00383458	0.0766475	921	0.896165	0.0233525	4.4379e-09		0.196445	0.181112	0.0153335	921	0.718888	0.0846665	1
0.0805579	0.00384388	0.076714	922	0.896156	0.023286	4.44617e-09		0.196386	0.181057	0.0153295	922	0.718943	0.0846705	1
0.0806337	0.00385322	0.0767805	923	0.896147	0.0232195	4.45448e-09		0.196327	0.181002	0.0153256	923	0.718998	0.0846744	1
0.0807095	0.0038626	0.0768469	924	0.896137	0.0231531	4.46284e-09		0.196268	0.180947	0.0153216	924	0.719053	0.0846784	1
0.0807853	0.00387201	0.0769133	925	0.896128	0.0230867	4.47125e-09		0.19621	0.180892	0.0153177	925	0.719108	0.0846823	1
0.0808611	0.00388145	0.0769796	926	0.896119	0.0230204	4.4797e-09		0.196151	0.180837	0.0153138	926	0.719163	0.0846862	1
0.0809368	0.00389094	0.0770459	927	0.896109	0.0229541	4.48821e-09		0.196092	0.180782	0.0153098	927	0.719218	0.0846902	1
0.0810126	0.00390046	0.0771121	928	0.8961	0.0228879	4.49676e-09		0.196033	0.180727	0.0153059	928	0.719273	0.0846941	1
0.0810882	0.00391001	0.0771782	929	0.89609	0.0228218	4.50536e-09		0.195974	0.180672	0.0153019	929	0.719328	0.0846981	1
0.0811639	0.00391961	0.0772443	930	0.89608	0.0227557	4.51402e-09		0.195915	0.180617	0.015298	930	0.719383	0.084702	1
0.0812396	0.00392924	0.0773103	931	0.896071	0.0226897	4.52272e-09		0.195857	0.180563	0.0152941	931	0.719437	0.0847059	1
0.0813152	0.00393891	0.0773763	932	0.896061	0.0226237	4.53147e-09		0.195798	0.180508	0.0152901	932	0.719492	0.0847099	1
0.0813908	0.00394861	0.0774422	933	0.896051	0.0225578	4.54028e-09		0.195739	0.180453	0.0152862	933	0.719547	0.0847138	1
0.0814664	0.00395836	0.077508	934	0.896042	0.022492	4.54914e-09		0.19568	0.180398	0.0152823	934	0.719602	0.0847177	1
0.0815419	0.00396814	0.0775738	935	0.896032	0.0224262	4.55804e-09		0.195622	0.180343	0.0152783	935	0.719657	0.0847217	1
0.0816175	0.00397796	0.0776395	936	0.896022	0.0223605	4.567e-09		0.195563	0.180289	0.0152744	936	0.719711	0.0847256	1
0.081693	0.00398782	0.0777052	937	0.896012	0.0222948	4.57602e-09		0.195504	0.180234	0.0152705	937	0.719766	0.0847295	1
0.0817685	0.00399771	0.0777708	938	0.896002	0.0222292	4.58508e-09		0.195446	0.180179	0.0152666	938	0.719821	0.0847334	1
0.081844	0.00400765	0.0778363	939	0.895992	0.0221637	4.5942e-09		0.195387	0.180125	0.0152626	939	0.719875	0.0847374	1
0.0819194	0.00401762	0.0779018	940	0.895982	0.0220982	4.60338e-09		0.195329	0.18007	0.0152587	940	0.71993	0.0847413	1
0.0819948	0.00402763	0.0779672	941	0.895972	0.0220328	4.6126e-09		0.19527	0.180015	0.0152548	941	0.719985	0.0847452	1
0.0820702	0.00403769	0.0780325	942	0.895962	0.0219675	4.62189e-09		0.195211	0.17996	0.0152508	942	0.72004	0.0847492	1
0.0821456	0.00404778	0.0780978	943	0.895952	0.0219022	4.63123e-09		0.195153	0.179906	0.0152469	943	0.720094	0.0847531	1
0.082221	0.00405791	0.0781631	944	0.895942	0.0218369	4.64062e-09		0.195094	0.179851	0.015243	944	0.720149	0.084757	1
0.0822963	0.00406808	0.0782282	945	0.895932	0.0217718	4.65007e-09		0.195036	0.179797	0.0152391	945	0.720203	0.0847609	1
0.0823716	0.00407829	0.0782933	946	0.895922	0.0217067	4.65957e-09		0.194977	0.179742	0.0152352	946	0.720258	0.0847648	1
0.0824469	0.00408854	0.0783584	947	0.895911	0.0216416	4.66914e-09		0.194919	0.179687	0.0152312	947	0.720313	0.0847688	1
0.0825222	0.00409883	0.0784233	948	0.895901	0.0215767	4.67876e-09		0.19486	0.179633	0.0152273	948	0.720367	0.0847727	1
0.0825974	0.00410916	0.0784882	949	0.895891	0.0215118	4.68843e-09		0.194802	0.179578	0.0152234	949	0.720422	0.0847766	1
0.0826726	0.00411954	0.0785531	950	0.89588	0.0214469	4.69817e-09		0.194743	0.179524	0.0152195	950	0.720476	0.0847805	1
0.0827478	0.00412995	0.0786179	951	0.89587	0.0213821	4.70796e-09		0.194685	0.179469	0.0152156	951	0.720531	0.0847844	1
0.082823	0.0041404	0.0786826	952	0.89586	0.0213174	4.71782e-09		0.194626	0.179415	0.0152116	952	0.720585	0.0847884	1
0.0828982	0.0041509	0.0787473	953	0.895849	0.0212527	4.72773e-09		0.194568	0.17936	0.0152077	953	0.72064	0.0847923	1
0.0829733	0.00416144	0.0788119	954	0.895839	0.0211881	4.73771e-09		0.19451	0.179306	0.0152038	954	0.720694	0.0847962	1
0.0830484	0.00417202	0.0788764	955	0.895828	0.0211236	4.74774e-09		0.194451	0.179251	0.0151999	955	0.720749	0.0848001	1
0.0831235	0.00418264	0.0789408	956	0.895817	0.0210592	4.75784e-09		0.194393	0.179197	0.015196	956	0.720803	0.084804	1
0.0831985	0.0041933	0.0790052	957	0.895807	0.0209948	4.76799e-09		0.194335	0.179143	0.0151921	957	0.720857	0.0848079	1
0.0832736	0.004204	0.0790696	958	0.895796	0.0209304	4.77821e-09		0.194276	0.179088	0.0151882	958	0.720912	0.0848118	1
0.0833486	0.00421475	0.0791339	959	0.895785	0.0208661	4.78849e-09		0.194218	0.179034	0.0151843	959	0.720966	0.0848157	1
0.0834236	0.00422554	0.0791981	960	0.895774	0.0208019	4.79884e-09		0.19416	0.17898	0.0151803	960	0.72102	0.0848197	1
0.0834986	0.00423637	0.0792622	961	0.895764	0.0207378	4.80925e-09		0.194102	0.178925	0.0151764	961	0.721075	0.0848236	1
0.0835735	0.00424725	0.0793263	962	0.895753	0.0206737	4.81972e-09		0.194043	0.178871	0.0151725	962	0.721129	0.0848275	1
0.0836485	0.00425817	0.0793903	963	0.895742	0.0206097	4.83026e-09		0.193985	0.178817	0.0151686	963	0.721183	0.0848314	1
0.0837234	0.00426913	0.0794542	964	0.895731	0.0205458	4.84086e-09		0.193927	0.178762	0.0151647	964	0.721238	0.0848353	1
0.0837982	0.00428014	0.0795181	965	0.89572	0.0204819	4.85153e-09		0.193869	0.178708	0.0151608	965	0.721292	0.0848392	1
0.0838731	0.00429119	0.0795819	966	0.895709	0.0204181	4.86226e-09		0.193811	0.178654	0.0151569	966	0.721346	0.0848431	1
0.0839479	0.00430229	0.0796457	967	0.895698	0.0203543	4.87307e-09		0.193753	0.1786	0.015153	967	0.7214	0.084847	1
0.0840228	0.00431343	0.0797093	968	0.895687	0.0202907	4.88393e-09		0.193694	0.178545	0.0151491	968	0.721455	0.0848509	1
0.0840975	0.00432461	0.0797729	969	0.895675	0.0202271	4.89487e-09		0.193636	0.178491	0.0151452	969	0.721509	0.0848548	1
0.0841723	0.00433584	0.0798365	970	0.895664	0.0201635	4.90588e-09		0.193578	0.178437	0.0151413	970	0.721563	0.0848587	1
0.0842471	0.00434711	0.0799	971	0.895653	0.0201	4.91695e-09		0.19352	0.178383	0.0151374	971	0.721617	0.0848626	1
0.0843218	0.00435843	0.0799634	972	0.895642	0.0200366	4.92809e-09		0.193462	0.178329	0.0151335	972	0.721671	0.0848665	1
0.0843965	0.0043698	0.0800267	973	0.89563	0.0199733	4.93931e-09		0.193404	0.178274	0.0151296	973	0.721726	0.0848704	1
0.0844712	0.00438121	0.08009	974	0.895619	0.01991	4.95059e-09		0.193346	0.17822	0.0151257	974	0.72178	0.0848743	1
0.0845458	0.00439266	0.0801532	975	0.895607	0.0198468	4.96195e-09		0.193288	0.178166	0.0151218	975	0.721834	0.0848782	1
0.0846205	0.00440417	0.0802163	976	0.895596	0.0197837	4.97338e-09		0.19323	0.178112	0.0151179	976	0.721888	0.0848821	1
0.0846951	0.00441571	0.0802794	977	0.895584	0.0197206	4.98488e-09		0.193172	0.178058	0.015114	977	0.721942	0.084886	1
0.0847697	0.00442731	0.0803424	978	0.895573	0.0196576	4.99645e-09		0.193114	0.178004	0.0151101	978	0.721996	0.0848899	1
0.0848442	0.00443895	0.0804053	979	0.895561	0.0195947	5.0081e-09		0.193056	0.17795	0.0151062	979	0.72205	0.0848938	1
0.0849188	0.00445064	0.0804682	980	0.895549	0.0195318	5.01982e-09		0.192998	0.177896	0.0151023	980	0.722104	0.0848977	1
0.0849933	0.00446238	0.0805309	981	0.895538	0.0194691	5.03161e-09		0.19294	0.177842	0.0150984	981	0.722158	0.0849016	1
0.0850678	0.00447416	0.0805937	982	0.895526	0.0194063	5.04349e-09		0.192882	0.177788	0.0150945	982	0.722212	0.0849055	1
0.0851423	0.00448599	0.0806563	983	0.895514	0.0193437	5.05543e-09		0.192825	0.177734	0.0150906	983	0.722266	0.0849094	1
0.0852168	0.00449787	0.0807189	984	0.895502	0.0192811	5.06746e-09		0.192767	0.17768	0.0150868	984	0.72232	0.0849132	1
0.0852912	0.0045098	0.0807814	985	0.89549	0.0192186	5.07956e-09		0.192709	0.177626	0.0150829	985	0.722374	0.0849171	1
0.0853656	0.00452177	0.0808438	986	0.895478	0.0191562	5.09174e-09		0.192651	0.177572	0.015079	986	0.722428	0.084921	1
0.08544	0.0045338	0.0809062	987	0.895466	0.0190938	5.104e-09		0.192593	0.177518	0.0150751	987	0.722482	0.0849249	1
0.0855144	0.00454587	0.0809685	988	0.895454	0.0190315	5.11634e-09		0.192536	0.177464	0.0150712	988	0.722536	0.0849288	1
0.0855887	0.00455799	0.0810307	989	0.895442	0.0189693	5.12876e-09		0.192478	0.17741	0.0150673	989	0.72259	0.0849327	1
0.085663	0.00457016	0.0810929	990	0.89543	0.0189071	5.14126e-09		0.19242	0.177357	0.0150634	990	0.722643	0.0849366	1
0.0857373	0.00458238	0.081155	991	0.895418	0.018845	5.15384e-09		0.192362	0.177303	0.0150595	991	0.722697	0.0849405	1
0.0858116	0.00459465	0.081217	992	0.895405	0.018783	5.1665e-09		0.192305	0.177249	0.0150557	992	0.722751	0.0849443	1
0.0858859	0.00460697	0.0812789	993	0.895393	0.0187211	5.17925e-09		0.192247	0.177195	0.0150518	993	0.722805	0.0849482	1
0.0859601	0.00461934	0.0813408	994	0.895381	0.0186592	5.19208e-09		0.192189	0.177141	0.0150479	994	0.722859	0.0849521	1
0.0860343	0.00463177	0.0814025	995	0.895368	0.0185975	5.205e-09		0.192132	0.177088	0.015044	995	0.722912	0.084956	1
0.0861085	0.00464424	0.0814643	996	0.895356	0.0185357	5.218e-09		0.192074	0.177034	0.0150401	996	0.722966	0.0849599	1
0.0861827	0.00465676	0.0815259	997	0.895343	0.0184741	5.23108e-09		0.192016	0.17698	0.0150363	997	0.72302	0.0849637	1
0.0862568	0.00466933	0.0815875	998	0.895331	0.0184125	5.24425e-09		0.191959	0.176926	0.0150324	998	0.723074	0.0849676	1
0.0863309	0.00468196	0.081649	999	0.895318	0.018351	5.25751e-09		0.191901	0.176873	0.0150285	999	0.723127	0.0849715	1
0.086405	0.00469464	0.0817104	1000	0.895305	0.0182896	5.27086e-09		0.191844	0.176819	0.0150246	1000	0.723181	0.0849754	1
0.0864791	0.00470737	0.0817718	1001	0.895293	0.0182282	5.28429e-09		0.191786	0.176765	0.0150207	1001	0.723235	0.0849793	1
0.0865532	0.00472015	0.081833	1002	0.89528	0.018167	5.29782e-09		0.191728	0.176712	0.0150169	1002	0.723288	0.0849831	1
0.0866272	0.00473298	0.0818942	1003	0.895267	0.0181058	5.31143e-09		0.191671	0.176658	0.015013	1003	0.723342	0.084987	1
0.0867012	0.00474587	0.0819554	1004	0.895254	0.0180446	5.32514e-09		0.191613	0.176604	0.0150091	1004	0.723396	0.0849909	1
0.0867752	0.00475881	0.0820164	1005	0.895241	0.0179836	5.33894e-09		0.191556	0.176551	0.0150053	1005	0.723449	0.0849947	1
0.0868492	0.0047718	0.0820774	1006	0.895228	0.0179226	5.35283e-09		0.191498	0.176497	0.0150014	1006	0.723503	0.0849986	1
0.0869231	0.00478484	0.0821383	1007	0.895215	0.0178617	5.36682e-09		0.191441	0.176444	0.0149975	1007	0.723556	0.0850025	1
0.086997	0.00479794	0.0821991	1008	0.895202	0.0178009	5.38089e-09		0.191384	0.17639	0.0149936	1008	0.72361	0.0850064	1
0.0870709	0.0048111	0.0822599	1009	0.895189	0.0177401	5.39507e-09		0.191326	0.176336	0.0149898	1009	0.723664	0.0850102	1
0.0871448	0.0048243	0.0823205	1010	0.895176	0.0176795	5.40934e-09		0.191269	0.176283	0.0149859	1010	0.723717	0.0850141	1
0.0872187	0.00483757	0.0823811	1011	0.895162	0.0176189	5.4237e-09		0.191211	0.176229	0.014982	1011	0.723771	0.085018	1
0.0872925	0.00485088	0.0824416	1012	0.895149	0.0175584	5.43817e-09		0.191154	0.176176	0.0149782	1012	0.723824	0.0850218	1
0.0873663	0.00486425	0.0825021	1013	0.895136	0.0174979	5.45273e-09		0.191097	0.176122	0.0149743	1013	0.723878	0.0850257	1
0.0874401	0.00487768	0.0825624	1014	0.895122	0.0174376	5.46739e-09		0.191039	0.176069	0.0149704	1014	0.723931	0.0850296	1
0.0875139	0.00489116	0.0826227	1015	0.895109	0.0173773	5.48216e-09		0.190982	0.176015	0.0149666	1015	0.723985	0.0850334	1
0.0875876	0.0049047	0.0826829	1016	0.895095	0.0173171	5.49702e-09		0.190925	0.175962	0.0149627	1016	0.724038	0.0850373	1
0.0876614	0.0049183	0.0827431	1017	0.895082	0.0172569	5.51199e-09		0.190867	0.175909	0.0149589	1017	0.724091	0.0850411	1
0.0877351	0.00493195	0.0828031	1018	0.895068	0.0171969	5.52705e-09		0.19081	0.175855	0.014955	1018	0.724145	0.085045	1
0.0878087	0.00494565	0.0828631	1019	0.895054	0.0171369	5.54223e-09		0.190753	0.175802	0.0149511	1019	0.724198	0.0850489	1
0.0878824	0.00495942	0.082923	1020	0.895041	0.017077	5.5575e-09		0.190696	0.175748	0.0149473	1020	0.724252	0.0850527	1
0.087956	0.00497324	0.0829828	1021	0.895027	0.0170172	5.57289e-09		0.190639	0.175695	0.0149434	1021	0.724305	0.0850566	1
0.0880296	0.00498711	0.0830425	1022	0.895013	0.0169575	5.58838e-09		0.190581	0.175642	0.0149396	1022	0.724358	0.0850604	1
0.0881032	0.00500105	0.0831022	1023	0.894999	0.0168978	5.60397e-09		0.190524	0.175588	0.0149357	1023	0.724412	0.0850643	1
0.0881768	0.00501504	0.0831618	1024	0.894985	0.0168382	5.61968e-09		0.190467	0.175535	0.0149318	1024	0.724465	0.0850682	1
0.0882504	0.00502909	0.0832213	1025	0.894971	0.0167787	5.63549e-09		0.19041	0.175482	0.014928	1025	0.724518	0.085072	1
0.0883239	0.0050432	0.0832807	1026	0.894957	0.0167193	5.65142e-09		0.190353	0.175429	0.0149241	1026	0.724571	0.0850759	1
0.0883974	0.00505737	0.08334	1027	0.894943	0.01666	5.66746e-09		0.190296	0.175375	0.0149203	1027	0.724625	0.0850797	1
0.0884709	0.0050716	0.0833993	1028	0.894928	0.0166007	5.68361e-09		0.190239	0.175322	0.0149164	1028	0.724678	0.0850836	1
0.0885443	0.00508589	0.0834584	1029	0.894914	0.0165416	5.69987e-09		0.190181	0.175269	0.0149126	1029	0.724731	0.0850874	1
0.0886178	0.00510023	0.0835175	1030	0.8949	0.0164825	5.71625e-09		0.190124	0.175216	0.0149087	1030	0.724784	0.0850913	1
0.0886912	0.00511464	0.0835765	1031	0.894885	0.0164235	5.73274e-09		0.190067	0.175163	0.0149049	1031	0.724837	0.0850951	1
0.0887646	0.00512911	0.0836355	1032	0.894871	0.0163645	5.74935e-09		0.19001	0.175109	0.014901	1032	0.724891	0.085099	1
0.0888379	0.00514363	0.0836943	1033	0.894856	0.0163057	5.76608e-09		0.189953	0.175056	0.0148972	1033	0.724944	0.0851028	1
0.0889113	0.00515822	0.0837531	1034	0.894842	0.0162469	5.78292e-09		0.189896	0.175003	0.0148933	1034	0.724997	0.0851067	1
0.0889846	0.00517287	0.0838117	1035	0.894827	0.0161883	5.79989e-09		0.189839	0.17495	0.0148895	1035	0.72505	0.0851105	1
0.0890579	0.00518758	0.0838703	1036	0.894812	0.0161297	5.81698e-09		0.189782	0.174897	0.0148856	1036	0.725103	0.0851144	1
0.0891312	0.00520235	0.0839288	1037	0.894798	0.0160712	5.83419e-09		0.189726	0.174844	0.0148818	1037	0.725156	0.0851182	1
0.0892045	0.00521718	0.0839873	1038	0.894783	0.0160127	5.85152e-09		0.189669	0.174791	0.0148779	1038	0.725209	0.0851221	1
0.0892777	0.00523207	0.0840456	1039	0.894768	0.0159544	5.86898e-09		0.189612	0.174738	0.0148741	1039	0.725262	0.0851259	1
0.0893509	0.00524703	0.0841039	1040	0.894753	0.0158961	5.88656e-09		0.189555	0.174685	0.0148702	1040	0.725315	0.0851298	1
0.0894241	0.00526205	0.0841621	1041	0.894738	0.0158379	5.90427e-09		0.189498	0.174632	0.0148664	1041	0.725368	0.0851336	1
0.0894973	0.00527713	0.0842201	1042	0.894723	0.0157799	5.9221e-09		0.189441	0.174579	0.0148626	1042	0.725421	0.0851374	1
0.0895704	0.00529227	0.0842782	1043	0.894708	0.0157218	5.94007e-09		0.189384	0.174526	0.0148587	1043	0.725474	0.0851413	1
0.0896436	0.00530748	0.0843361	1044	0.894693	0.0156639	5.95816e-09		0.189327	0.174473	0.0148549	1044	0.725527	0.0851451	1
0.0897167	0.00532276	0.0843939	1045	0.894677	0.0156061	5.97639e-09		0.189271	0.17442	0.014851	1045	0.72558	0.085149	1
0.0897898	0.00533809	0.0844517	1046	0.894662	0.0155483	5.99475e-09		0.189214	0.174367	0.0148472	1046	0.725633	0.0851528	1
0.0898628	0.00535349	0.0845093	1047	0.894647	0.0154907	6.01324e-09		0.189157	0.174314	0.0148434	1047	0.725686	0.0851566	1
0.0899359	0.00536896	0.0845669	1048	0.894631	0.0154331	6.03187e-09		0.1891	0.174261	0.0148395	1048	0.725739	0.0851605	1
0.0900089	0.00538449	0.0846244	1049	0.894616	0.0153756	6.05064e-09		0.189044	0.174208	0.0148357	1049	0.725792	0.0851643	1
0.0900819	0.00540008	0.0846818	1050	0.8946	0.0153182	6.06954e-09		0.188987	0.174155	0.0148319	1050	0.725845	0.0851681	1
0.0901548	0.00541574	0.0847391	1051	0.894584	0.0152609	6.08858e-09		0.18893	0.174102	0.014828	1051	0.725898	0.085172	1
0.0902278	0.00543147	0.0847963	1052	0.894569	0.0152037	6.10776e-09		0.188874	0.174049	0.0148242	1052	0.725951	0.0851758	1
0.0903007	0.00544726	0.0848535	1053	0.894553	0.0151465	6.12708e-09		0.188817	0.173997	0.0148204	1053	0.726003	0.0851796	1
0.0903736	0.00546312	0.0849105	1054	0.894537	0.0150895	6.14655e-09		0.18876	0.173944	0.0148165	1054	0.726056	0.0851835	1
0.0904465	0.00547905	0.0849675	1055	0.894521	0.0150325	6.16616e-09		0.188704	0.173891	0.0148127	1055	0.726109	0.0851873	1
0.0905194	0.00549504	0.0850244	1056	0.894505	0.0149756	6.18591e-09		0.188647	0.173838	0.0148089	1056	0.726162	0.0851911	1
0.0905922	0.0055111	0.0850811	1057	0.894489	0.0149189	6.20581e-09		0.18859	0.173785	0.014805	1057	0.726215	0.085195	1
0.0906651	0.00552723	0.0851378	1058	0.894473	0.0148622	6.22586e-09		0.188534	0.173733	0.0148012	1058	0.726267	0.0851988	1
0.0907379	0.00554342	0.0851944	1059	0.894457	0.0148056	6.24606e-09		0.188477	0.17368	0.0147974	1059	0.72632	0.0852026	1
0.0908106	0.00555969	0.085251	1060	0.89444	0.014749	6.26641e-09		0.188421	0.173627	0.0147936	1060	0.726373	0.0852064	1
0.0908834	0.00557602	0.0853074	1061	0.894424	0.0146926	6.28691e-09		0.188364	0.173574	0.0147897	1061	0.726426	0.0852103	1
0.0909561	0.00559242	0.0853637	1062	0.894408	0.0146363	6.30757e-09		0.188308	0.173522	0.0147859	1062	0.726478	0.0852141	1
0.0910288	0.00560889	0.08542	1063	0.894391	0.01458	6.32838e-09		0.188251	0.173469	0.0147821	1063	0.726531	0.0852179	1
0.0911015	0.00562543	0.0854761	1064	0.894375	0.0145239	6.34935e-09		0.188195	0.173416	0.0147783	1064	0.726584	0.0852217	1
0.0911742	0.00564204	0.0855322	1065	0.894358	0.0144678	6.37048e-09		0.188138	0.173364	0.0147744	1065	0.726636	0.0852256	1
0.0912469	0.00565872	0.0855881	1066	0.894341	0.0144119	6.39176e-09		0.188082	0.173311	0.0147706	1066	0.726689	0.0852294	1
0.0913195	0.00567547	0.085644	1067	0.894325	0.014356	6.41321e-09		0.188025	0.173259	0.0147668	1067	0.726741	0.0852332	1
0.0913921	0.00569229	0.0856998	1068	0.894308	0.0143002	6.43482e-09		0.187969	0.173206	0.014763	1068	0.726794	0.085237	1
0.0914647	0.00570919	0.0857555	1069	0.894291	0.0142445	6.4566e-09		0.187913	0.173153	0.0147591	1069	0.726847	0.0852409	1
0.0915372	0.00572615	0.0858111	1070	0.894274	0.0141889	6.47854e-09		0.187856	0.173101	0.0147553	1070	0.726899	0.0852447	1
0.0916098	0.00574318	0.0858666	1071	0.894257	0.0141334	6.50065e-09		0.1878	0.173048	0.0147515	1071	0.726952	0.0852485	1
0.0916823	0.00576029	0.085922	1072	0.89424	0.014078	6.52293e-09		0.187744	0.172996	0.0147477	1072	0.727004	0.0852523	1
0.0917548	0.00577747	0.0859773	1073	0.894223	0.0140227	6.54538e-09		0.187687	0.172943	0.0147439	1073	0.727057	0.0852561	1
0.0918273	0.00579472	0.0860325	1074	0.894205	0.0139675	6.568e-09		0.187631	0.172891	0.0147401	1074	0.727109	0.0852599	1
0.0918997	0.00581205	0.0860877	1075	0.894188	0.0139123	6.5908e-09		0.187575	0.172838	0.0147362	1075	0.727162	0.0852638	1
0.0919721	0.00582944	0.0861427	1076	0.894171	0.0138573	6.61377e-09		0.187518	0.172786	0.0147324	1076	0.727214	0.0852676	1
0.0920445	0.00584691	0.0861976	1077	0.894153	0.0138024	6.63693e-09		0.187462	0.172733	0.0147286	1077	0.727267	0.0852714	1
0.0921169	0.00586446	0.0862525	1078	0.894136	0.0137475	6.66026e-09		0.187406	0.172681	0.0147248	1078	0.727319	0.0852752	1
0.0921893	0.00588208	0.0863072	1079	0.894118	0.0136928	6.68377e-09		0.18735	0.172629	0.014721	1079	0.727371	0.085279	1
0.0922616	0.00589977	0.0863619	1080	0.8941	0.0136381	6.70746e-09		0.187293	0.172576	0.0147172	1080	0.727424	0.0852828	1
0.092334	0.00591754	0.0864164	1081	0.894082	0.0135836	6.73134e-09		0.187237	0.172524	0.0147134	1081	0.727476	0.0852866	0.999999
0.0924063	0.00593539	0.0864709	1082	0.894065	0.0135291	6.75541e-09		0.187181	0.172472	0.0147096	1082	0.727528	0.0852904	0.999999
0.0924785	0.00595331	0.0865252	1083	0.894047	0.0134748	6.77966e-09		0.187125	0.172419	0.0147058	1083	0.727581	0.0852942	0.999999
0.0925508	0.0059713	0.0865795	1084	0.894029	0.0134205	6.8041e-09		0.187069	0.172367	0.014702	1084	0.727633	0.085298	0.999999
0.092623	0.00598937	0.0866337	1085	0.894011	0.0133663	6.82874e-09		0.187013	0.172315	0.0146982	1085	0.727685	0.0853018	0.999999
0.0926952	0.00600752	0.0866877	1086	0.893992	0.0133123	6.85357e-09		0.186957	0.172262	0.0146943	1086	0.727738	0.0853057	0.999999
0.0927674	0.00602574	0.0867417	1087	0.893974	0.0132583	6.8786e-09		0.1869	0.17221	0.0146905	1087	0.72779	0.0853095	0.999999
0.0928396	0.00604405	0.0867956	1088	0.893956	0.0132044	6.90382e-09		0.186844	0.172158	0.0146867	1088	0.727842	0.0853133	0.999999
0.0929118	0.00606243	0.0868493	1089	0.893938	0.0131507	6.92924e-09		0.186788	0.172105	0.0146829	1089	0.727895	0.0853171	0.999999
0.0929839	0.00608088	0.086903	1090	0.893919	0.013097	6.95487e-09		0.186732	0.172053	0.0146791	1090	0.727947	0.0853209	0.999999
0.093056	0.00609942	0.0869566	1091	0.893901	0.0130434	6.9807e-09		0.186676	0.172001	0.0146753	1091	0.727999	0.0853247	0.999999
0.0931281	0.00611803	0.08701	1092	0.893882	0.01299	7.00674e-09		0.18662	0.171949	0.0146715	1092	0.728051	0.0853285	0.999999
0.0932001	0.00613672	0.0870634	1093	0.893863	0.0129366	7.03298e-09		0.186564	0.171897	0.0146677	1093	0.728103	0.0853323	0.999999
0.0932722	0.00615549	0.0871167	1094	0.893845	0.0128833	7.05943e-09		0.186508	0.171844	0.0146639	1094	0.728156	0.0853361	0.999999
0.0933442	0.00617434	0.0871698	1095	0.893826	0.0128302	7.0861e-09		0.186452	0.171792	0.0146601	1095	0.728208	0.0853399	0.999999
0.0934162	0.00619328	0.0872229	1096	0.893807	0.0127771	7.11298e-09		0.186396	0.17174	0.0146563	1096	0.72826	0.0853437	0.999999
0.0934882	0.00621229	0.0872759	1097	0.893788	0.0127241	7.14007e-09		0.186341	0.171688	0.0146525	1097	0.728312	0.0853475	0.999999
0.0935601	0.00623138	0.0873287	1098	0.893769	0.0126713	7.16739e-09		0.186285	0.171636	0.0146487	1098	0.728364	0.0853513	0.999999
0.093632	0.00625055	0.0873815	1099	0.893749	0.0126185	7.19492e-09		0.186229	0.171584	0.014645	1099	0.728416	0.085355	0.999999
0.093704	0.0062698	0.0874342	1100	0.89373	0.0125658	7.22268e-09		0.186173	0.171532	0.0146412	1100	0.728468	0.0853588	0.999999
0.0937758	0.00628914	0.0874867	1101	0.893711	0.0125133	7.25066e-09		0.186117	0.17148	0.0146374	1101	0.72852	0.0853626	0.999999
0.0938477	0.00630855	0.0875392	1102	0.893691	0.0124608	7.27887e-09		0.186061	0.171428	0.0146336	1102	0.728572	0.0853664	0.999999
0.0939196	0.00632805	0.0875915	1103	0.893672	0.0124085	7.30731e-09		0.186005	0.171376	0.0146298	1103	0.728624	0.0853702	0.999999
0.0939914	0.00634763	0.0876437	1104	0.893652	0.0123563	7.33599e-09		0.18595	0.171324	0.014626	1104	0.728676	0.085374	0.999999
0.0940632	0.00636729	0.0876959	1105	0.893633	0.0123041	7.36489e-09		0.185894	0.171272	0.0146222	1105	0.728728	0.0853778	0.999999
0.094135	0.00638704	0.0877479	1106	0.893613	0.0122521	7.39404e-09		0.185838	0.17122	0.0146184	1106	0.72878	0.0853816	0.999999
0.0942067	0.00640687	0.0877999	1107	0.893593	0.0122001	7.42342e-09		0.185782	0.171168	0.0146146	1107	0.728832	0.0853854	0.999999
0.0942785	0.00642678	0.0878517	1108	0.893573	0.0121483	7.45305e-09		0.185727	0.171116	0.0146108	1108	0.728884	0.0853892	0.999999
0.0943502	0.00644678	0.0879034	1109	0.893553	0.0120966	7.48291e-09		0.185671	0.171064	0.0146071	1109	0.728936	0.0853929	0.999999
0.0944219	0.00646686	0.087955	1110	0.893533	0.012045	7.51303e-09		0.185615	0.171012	0.0146033	1110	0.728988	0.0853967	0.999999
0.0944935	0.00648703	0.0880065	1111	0.893513	0.0119935	7.54339e-09		0.185559	0.17096	0.0145995	1111	0.72904	0.0854005	0.999999
0.0945652	0.00650728	0.0880579	1112	0.893493	0.0119421	7.57401e-09		0.185504	0.170908	0.0145957	1112	0.729092	0.0854043	0.999999
0.0946368	0.00652762	0.0881092	1113	0.893472	0.0118908	7.60488e-09		0.185448	0.170856	0.0145919	1113	0.729144	0.0854081	0.999999
0.0947084	0.00654805	0.0881604	1114	0.893452	0.0118396	7.63601e-09		0.185392	0.170804	0.0145881	1114	0.729196	0.0854119	0.999999
0.09478	0.00656856	0.0882115	1115	0.893431	0.0117885	7.6674e-09		0.185337	0.170752	0.0145844	1115	0.729248	0.0854156	0.999999
0.0948516	0.00658915	0.0882624	1116	0.893411	0.0117376	7.69905e-09		0.185281	0.170701	0.0145806	1116	0.729299	0.0854194	0.999999
0.0949231	0.00660984	0.0883133	1117	0.89339	0.0116867	7.73096e-09		0.185226	0.170649	0.0145768	1117	0.729351	0.0854232	0.999999
0.0949947	0.00663061	0.0883641	1118	0.893369	0.0116359	7.76314e-09		0.18517	0.170597	0.014573	1118	0.729403	0.085427	0.999999
0.0950662	0.00665146	0.0884147	1119	0.893349	0.0115853	7.79559e-09		0.185115	0.170545	0.0145692	1119	0.729455	0.0854308	0.999999
0.0951376	0.00667241	0.0884652	1120	0.893328	0.0115348	7.82832e-09		0.185059	0.170494	0.0145655	1120	0.729506	0.0854345	0.999999
0.0952091	0.00669344	0.0885157	1121	0.893307	0.0114843	7.86132e-09		0.185003	0.170442	0.0145617	1121	0.729558	0.0854383	0.999999
0.0952805	0.00671457	0.088566	1122	0.893285	0.011434	7.8946e-09		0.184948	0.17039	0.0145579	1122	0.72961	0.0854421	0.999999
0.095352	0.00673578	0.0886162	1123	0.893264	0.0113838	7.92817e-09		0.184893	0.170338	0.0145541	1123	0.729662	0.0854459	0.999999
0.0954233	0.00675708	0.0886663	1124	0.893243	0.0113337	7.96201e-09		0.184837	0.170287	0.0145504	1124	0.729713	0.0854496	0.999999
0.0954947	0.00677847	0.0887162	1125	0.893222	0.0112838	7.99615e-09		0.184782	0.170235	0.0145466	1125	0.729765	0.0854534	0.999999
0.0955661	0.00679995	0.0887661	1126	0.8932	0.0112339	8.03058e-09		0.184726	0.170183	0.0145428	1126	0.729817	0.0854572	0.999999
0.0956374	0.00682152	0.0888159	1127	0.893178	0.0111841	8.0653e-09		0.184671	0.170132	0.014539	1127	0.729868	0.085461	0.999999
0.0957087	0.00684318	0.0888655	1128	0.893157	0.0111345	8.10031e-09		0.184615	0.17008	0.0145353	1128	0.72992	0.0854647	0.999999
0.09578	0.00686494	0.0889151	1129	0.893135	0.0110849	8.13563e-09		0.18456	0.170028	0.0145315	1129	0.729972	0.0854685	0.999999
0.0958513	0.00688678	0.0889645	1130	0.893113	0.0110355	8.17125e-09		0.184505	0.169977	0.0145277	1130	0.730023	0.0854723	0.999999
0.0959225	0.00690872	0.0890138	1131	0.893091	0.0109862	8.20718e-09		0.184449	0.169925	0.014524	1131	0.730075	0.085476	0.999999
0.0959937	0.00693074	0.089063	1132	0.893069	0.010937	8.24341e-09		0.184394	0.169874	0.0145202	1132	0.730126	0.0854798	0.999999
0.0960649	0.00695286	0.0891121	1133	0.893047	0.0108879	8.27996e-09		0.184339	0.169822	0.0145164	1133	0.730178	0.0854836	0.999999
0.0961361	0.00697508	0.089161	1134	0.893025	0.010839	8.31683e-09		0.184283	0.169771	0.0145127	1134	0.730229	0.0854873	0.999999
0.0962073	0.00699738	0.0892099	1135	0.893003	0.0107901	8.35401e-09		0.184228	0.169719	0.0145089	1135	0.730281	0.0854911	0.999999
0.0962784	0.00701978	0.0892586	1136	0.89298	0.0107414	8.39152e-09		0.184173	0.169668	0.0145051	1136	0.730332	0.0854949	0.999999
0.0963495	0.00704227	0.0893073	1137	0.892958	0.0106927	8.42936e-09		0.184117	0.169616	0.0145014	1137	0.730384	0.0854986	0.999999
0.0964206	0.00706486	0.0893558	1138	0.892935	0.0106442	8.46752e-09		0.184062	0.169565	0.0144976	1138	0.730435	0.0855024	0.999999
0.0964917	0.00708754	0.0894042	1139	0.892912	0.0105958	8.50602e-09		0.184007	0.169513	0.0144938	1139	0.730487	0.0855062	0.999999
0.0965627	0.00711032	0.0894524	1140	0.89289	0.0105476	8.54485e-09		0.183952	0.169462	0.0144901	1140	0.730538	0.0855099	0.999999
0.0966338	0.00713319	0.0895006	1141	0.892867	0.0104994	8.58403e-09		0.183897	0.16941	0.0144863	1141	0.73059	0.0855137	0.999999
0.0967048	0.00715615	0.0895486	1142	0.892844	0.0104514	8.62355e-09		0.183841	0.169359	0.0144826	1142	0.730641	0.0855174	0.999999
0.0967758	0.00717922	0.0895966	1143	0.892821	0.0104034	8.66342e-09		0.183786	0.169308	0.0144788	1143	0.730692	0.0855212	0.999999
0.0968467	0.00720238	0.0896444	1144	0.892798	0.0103556	8.70364e-09		0.183731	0.169256	0.014475	1144	0.730744	0.085525	0.999999
0.0969177	0.00722563	0.0896921	1145	0.892774	0.0103079	8.74421e-09		0.183676	0.169205	0.0144713	1145	0.730795	0.0855287	0.999999
0.0969886	0.00724898	0.0897396	1146	0.892751	0.0102604	8.78515e-09		0.183621	0.169153	0.0144675	1146	0.730847	0.0855325	0.999999
0.0970595	0.00727243	0.0897871	1147	0.892728	0.0102129	8.82644e-09		0.183566	0.169102	0.0144638	1147	0.730898	0.0855362	0.999999
0.0971304	0.00729598	0.0898344	1148	0.892704	0.0101656	8.86811e-09		0.183511	0.169051	0.01446	1148	0.730949	0.08554	0.999999
0.0972013	0.00731962	0.0898816	1149	0.89268	0.0101184	8.91014e-09		0.183456	0.168999	0.0144563	1149	0.731001	0.0855437	0.999999
0.0972721	0.00734336	0.0899287	1150	0.892657	0.0100713	8.95255e-09		0.183401	0.168948	0.0144525	1150	0.731052	0.0855475	0.999999
0.0973429	0.0073672	0.0899757	1151	0.892633	0.0100243	8.99534e-09		0.183346	0.168897	0.0144488	1151	0.731103	0.0855512	0.999999
0.0974137	0.00739114	0.0900226	1152	0.892609	0.00997743	9.03851e-09		0.183291	0.168846	0.014445	1152	0.731154	0.085555	0.999999
0.0974845	0.00741518	0.0900693	1153	0.892585	0.00993069	9.08207e-09		0.183236	0.168794	0.0144413	1153	0.731206	0.0855587	0.999999
0.0975552	0.00743932	0.0901159	1154	0.892561	0.00988407	9.12602e-09		0.183181	0.168743	0.0144375	1154	0.731257	0.0855625	0.999999
0.097626	0.00746356	0.0901624	1155	0.892536	0.00983758	9.17037e-09		0.183126	0.168692	0.0144338	1155	0.731308	0.0855662	0.999999
0.0976967	0.0074879	0.0902088	1156	0.892512	0.00979121	9.21512e-09		0.183071	0.168641	0.01443	1156	0.731359	0.08557	0.999999
0.0977674	0.00751234	0.090255	1157	0.892488	0.00974495	9.26027e-09		0.183016	0.16859	0.0144263	1157	0.73141	0.0855737	0.999999
0.0978381	0.00753688	0.0903012	1158	0.892463	0.00969882	9.30583e-09		0.182961	0.168538	0.0144225	1158	0.731462	0.0855775	0.999999
0.0979087	0.00756152	0.0903472	1159	0.892438	0.00965282	9.35181e-09		0.182906	0.168487	0.0144188	1159	0.731513	0.0855812	0.999999
0.0979793	0.00758626	0.0903931	1160	0.892414	0.00960693	9.3982e-09		0.182851	0.168436	0.014415	1160	0.731564	0.085585	0.999999
0.0980499	0.0076111	0.0904388	1161	0.892389	0.00956117	9.44501e-09		0.182796	0.168385	0.0144113	1161	0.731615	0.0855887	0.999999
0.0981205	0.00763605	0.0904845	1162	0.892364	0.00951553	9.49225e-09		0.182742	0.168334	0.0144076	1162	0.731666	0.0855924	0.999999
0.0981911	0.0076611	0.09053	1163	0.892339	0.00947002	9.53993e-09		0.182687	0.168283	0.0144038	1163	0.731717	0.0855962	0.999999
0.0982616	0.00768625	0.0905754	1164	0.892314	0.00942462	9.58804e-09		0.182632	0.168232	0.0144001	1164	0.731768	0.0855999	0.999999
0.0983321	0.00771151	0.0906206	1165	0.892288	0.00937936	9.63659e-09		0.182577	0.168181	0.0143963	1165	0.731819	0.0856037	0.999999
0.0984026	0.00773687	0.0906658	1166	0.892263	0.00933422	9.68559e-09		0.182522	0.16813	0.0143926	1166	0.73187	0.0856074	0.999999
0.0984731	0.00776233	0.0907108	1167	0.892238	0.0092892	9.73504e-09		0.182468	0.168079	0.0143889	1167	0.731921	0.0856111	0.999999
0.0985436	0.00778789	0.0907557	1168	0.892212	0.00924431	9.78494e-09		0.182413	0.168028	0.0143851	1168	0.731972	0.0856149	0.999999
0.098614	0.00781356	0.0908005	1169	0.892186	0.00919954	9.83531e-09		0.182358	0.167977	0.0143814	1169	0.732023	0.0856186	0.999999
0.0986844	0.00783934	0.0908451	1170	0.892161	0.0091549	9.88614e-09		0.182303	0.167926	0.0143776	1170	0.732074	0.0856224	0.999999
0.0987548	0.00786522	0.0908896	1171	0.892135	0.00911039	9.93745e-09		0.182249	0.167875	0.0143739	1171	0.732125	0.0856261	0.999999
0.0988252	0.00789121	0.090934	1172	0.892109	0.009066	9.98923e-09		0.182194	0.167824	0.0143702	1172	0.732176	0.0856298	0.999999
0.0988956	0.0079173	0.0909783	1173	0.892083	0.00902174	1.00415e-08		0.182139	0.167773	0.0143664	1173	0.732227	0.0856336	0.999999
0.0989659	0.0079435	0.0910224	1174	0.892057	0.00897761	1.00942e-08		0.182085	0.167722	0.0143627	1174	0.732278	0.0856373	0.999999
0.0990362	0.0079698	0.0910664	1175	0.89203	0.0089336	1.01475e-08		0.18203	0.167671	0.014359	1175	0.732329	0.085641	0.999999
0.0991065	0.00799621	0.0911103	1176	0.892004	0.00888972	1.02012e-08		0.181976	0.16762	0.0143552	1176	0.73238	0.0856448	0.999999
0.0991768	0.00802273	0.091154	1177	0.891977	0.00884597	1.02555e-08		0.181921	0.167569	0.0143515	1177	0.732431	0.0856485	0.999999
0.099247	0.00804936	0.0911976	1178	0.891951	0.00880235	1.03102e-08		0.181866	0.167519	0.0143478	1178	0.732481	0.0856522	0.999999
0.0993172	0.00807609	0.0912411	1179	0.891924	0.00875886	1.03655e-08		0.181812	0.167468	0.0143441	1179	0.732532	0.0856559	0.999999
0.0993874	0.00810293	0.0912845	1180	0.891897	0.00871549	1.04213e-08		0.181757	0.167417	0.0143403	1180	0.732583	0.0856597	0.999999
0.0994576	0.00812988	0.0913277	1181	0.89187	0.00867226	1.04776e-08		0.181703	0.167366	0.0143366	1181	0.732634	0.0856634	0.999999
0.0995278	0.00815694	0.0913708	1182	0.891843	0.00862915	1.05345e-08		0.181648	0.167315	0.0143329	1182	0.732685	0.0856671	0.999999
0.0995979	0.0081841	0.0914138	1183	0.891816	0.00858618	1.05919e-08		0.181594	0.167265	0.0143291	1183	0.732735	0.0856709	0.999999
0.099668	0.00821138	0.0914567	1184	0.891789	0.00854333	1.06498e-08		0.181539	0.167214	0.0143254	1184	0.732786	0.0856746	0.999999
0.0997381	0.00823876	0.0914994	1185	0.891761	0.00850062	1.07083e-08		0.181485	0.167163	0.0143217	1185	0.732837	0.0856783	0.999999
0.0998082	0.00826626	0.091542	1186	0.891734	0.00845803	1.07673e-08		0.18143	0.167112	0.014318	1186	0.732888	0.085682	0.999999
0.0998783	0.00829386	0.0915844	1187	0.891706	0.00841558	1.08269e-08		0.181376	0.167062	0.0143143	1187	0.732938	0.0856857	0.999999
0.0999483	0.00832158	0.0916267	1188	0.891678	0.00837326	1.08871e-08		0.181321	0.167011	0.0143105	1188	0.732989	0.0856895	0.999998
0.100018	0.0083494	0.0916689	1189	0.891651	0.00833107	1.09479e-08		0.181267	0.16696	0.0143068	1189	0.73304	0.0856932	0.999998
0.100088	0.00837734	0.091711	1190	0.891623	0.00828901	1.10092e-08		0.181213	0.16691	0.0143031	1190	0.73309	0.0856969	0.999998
0.100158	0.00840539	0.0917529	1191	0.891595	0.00824709	1.10712e-08		0.181158	0.166859	0.0142994	1191	0.733141	0.0857006	0.999998
0.100228	0.00843355	0.0917947	1192	0.891566	0.00820529	1.11337e-08		0.181104	0.166808	0.0142957	1192	0.733192	0.0857043	0.999998
0.100298	0.00846182	0.0918364	1193	0.891538	0.00816363	1.11968e-08		0.18105	0.166758	0.0142919	1193	0.733242	0.0857081	0.999998
0.100368	0.0084902	0.0918779	1194	0.89151	0.00812211	1.12606e-08		0.180995	0.166707	0.0142882	1194	0.733293	0.0857118	0.999998
0.100438	0.0085187	0.0919193	1195	0.891481	0.00808071	1.13249e-08		0.180941	0.166657	0.0142845	1195	0.733343	0.0857155	0.999998
0.100508	0.00854731	0.0919605	1196	0.891453	0.00803945	1.13899e-08		0.180887	0.166606	0.0142808	1196	0.733394	0.0857192	0.999998
0.100578	0.00857603	0.0920017	1197	0.891424	0.00799833	1.14555e-08		0.180833	0.166555	0.0142771	1197	0.733445	0.0857229	0.999998
0.100648	0.00860486	0.0920427	1198	0.891395	0.00795733	1.15218e-08		0.180778	0.166505	0.0142734	1198	0.733495	0.0857266	0.999998
0.100717	0.00863381	0.0920835	1199	0.891366	0.00791648	1.15887e-08		0.180724	0.166454	0.0142696	1199	0.733546	0.0857304	0.999998
0.100787	0.00866287	0.0921242	1200	0.891337	0.00787575	1.16562e-08		0.18067	0.166404	0.0142659	1200	0.733596	0.0857341	0.999998
0.100857	0.00869205	0.0921648	1201	0.891308	0.00783516	1.17244e-08		0.180616	0.166353	0.0142622	1201	0.733647	0.0857378	0.999998
0.100927	0.00872134	0.0922053	1202	0.891279	0.00779471	1.17933e-08		0.180561	0.166303	0.0142585	1202	0.733697	0.0857415	0.999998
0.100996	0.00875074	0.0922456	1203	0.891249	0.00775439	1.18629e-08		0.180507	0.166252	0.0142548	1203	0.733748	0.0857452	0.999998
0.101066	0.00878026	0.0922858	1204	0.89122	0.00771421	1.19331e-08		0.180453	0.166202	0.0142511	1204	0.733798	0.0857489	0.999998
0.101136	0.00880989	0.0923258	1205	0.89119	0.00767417	1.20041e-08		0.180399	0.166152	0.0142474	1205	0.733848	0.0857526	0.999998
0.101205	0.00883964	0.0923657	1206	0.89116	0.00763426	1.20757e-08		0.180345	0.166101	0.0142437	1206	0.733899	0.0857563	0.999998
0.101275	0.00886951	0.0924055	1207	0.89113	0.00759448	1.2148e-08		0.180291	0.166051	0.01424	1207	0.733949	0.08576	0.999998
0.101345	0.00889949	0.0924452	1208	0.891101	0.00755485	1.22211e-08		0.180237	0.166	0.0142363	1208	0.734	0.0857637	0.999998
0.101414	0.00892959	0.0924847	1209	0.89107	0.00751535	1.22949e-08		0.180183	0.16595	0.0142326	1209	0.73405	0.0857674	0.999998
0.101484	0.0089598	0.092524	1210	0.89104	0.00747598	1.23694e-08		0.180129	0.1659	0.0142289	1210	0.7341	0.0857711	0.999998
0.101553	0.00899013	0.0925632	1211	0.89101	0.00743676	1.24447e-08		0.180074	0.165849	0.0142252	1211	0.734151	0.0857748	0.999998
0.101623	0.00902058	0.0926023	1212	0.890979	0.00739767	1.25207e-08		0.18002	0.165799	0.0142215	1212	0.734201	0.0857785	0.999998
0.101692	0.00905114	0.0926413	1213	0.890949	0.00735872	1.25974e-08		0.179966	0.165749	0.0142178	1213	0.734251	0.0857822	0.999998
0.101762	0.00908182	0.0926801	1214	0.890918	0.00731991	1.2675e-08		0.179912	0.165698	0.0142141	1214	0.734302	0.0857859	0.999998
0.101831	0.00911262	0.0927188	1215	0.890887	0.00728124	1.27533e-08		0.179859	0.165648	0.0142104	1215	0.734352	0.0857896	0.999998
0.101901	0.00914354	0.0927573	1216	0.890856	0.0072427	1.28324e-08		0.179805	0.165598	0.0142067	1216	0.734402	0.0857933	0.999998
0.10197	0.00917457	0.0927957	1217	0.890825	0.00720431	1.29123e-08		0.179751	0.165548	0.014203	1217	0.734452	0.085797	0.999998
0.10204	0.00920572	0.0928339	1218	0.890794	0.00716605	1.2993e-08		0.179697	0.165497	0.0141993	1218	0.734503	0.0858007	0.999998
0.102109	0.00923699	0.0928721	1219	0.890763	0.00712793	1.30745e-08		0.179643	0.165447	0.0141956	1219	0.734553	0.0858044	0.999998
0.102178	0.00926838	0.09291	1220	0.890732	0.00708996	1.31568e-08		0.179589	0.165397	0.0141919	1220	0.734603	0.0858081	0.999998
0.102248	0.00929989	0.0929479	1221	0.8907	0.00705212	1.324e-08		0.179535	0.165347	0.0141882	1221	0.734653	0.0858118	0.999998
0.102317	0.00933152	0.0929856	1222	0.890668	0.00701442	1.3324e-08		0.179481	0.165297	0.0141845	1222	0.734703	0.0858155	0.999998
0.102386	0.00936327	0.0930231	1223	0.890637	0.00697686	1.34089e-08		0.179427	0.165247	0.0141808	1223	0.734753	0.0858192	0.999998
0.102456	0.00939513	0.0930606	1224	0.890605	0.00693944	1.34946e-08		0.179373	0.165196	0.0141771	1224	0.734804	0.0858229	0.999998
0.102525	0.00942712	0.0930978	1225	0.890573	0.00690217	1.35812e-08		0.17932	0.165146	0.0141734	1225	0.734854	0.0858266	0.999998
0.102594	0.00945922	0.093135	1226	0.890541	0.00686503	1.36687e-08		0.179266	0.165096	0.0141697	1226	0.734904	0.0858303	0.999998
0.102663	0.00949145	0.093172	1227	0.890509	0.00682803	1.37571e-08		0.179212	0.165046	0.014166	1227	0.734954	0.085834	0.999998
0.102733	0.00952379	0.0932088	1228	0.890476	0.00679118	1.38464e-08		0.179158	0.164996	0.0141623	1228	0.735004	0.0858377	0.999998
0.102802	0.00955626	0.0932455	1229	0.890444	0.00675446	1.39366e-08		0.179105	0.164946	0.0141587	1229	0.735054	0.0858413	0.999998
0.102871	0.00958885	0.0932821	1230	0.890411	0.00671789	1.40277e-08		0.179051	0.164896	0.014155	1230	0.735104	0.085845	0.999998
0.10294	0.00962156	0.0933185	1231	0.890378	0.00668146	1.41198e-08		0.178997	0.164846	0.0141513	1231	0.735154	0.0858487	0.999998
0.103009	0.00965438	0.0933548	1232	0.890346	0.00664517	1.42128e-08		0.178943	0.164796	0.0141476	1232	0.735204	0.0858524	0.999998
0.103078	0.00968733	0.093391	1233	0.890313	0.00660902	1.43068e-08		0.17889	0.164746	0.0141439	1233	0.735254	0.0858561	0.999998
0.103147	0.00972041	0.093427	1234	0.89028	0.00657302	1.44017e-08		0.178836	0.164696	0.0141402	1234	0.735304	0.0858598	0.999998
0.103216	0.0097536	0.0934628	1235	0.890246	0.00653716	1.44976e-08		0.178782	0.164646	0.0141365	1235	0.735354	0.0858635	0.999998
0.103285	0.00978691	0.0934986	1236	0.890213	0.00650144	1.45946e-08		0.178729	0.164596	0.0141329	1236	0.735404	0.0858671	0.999998
0.103354	0.00982035	0.0935341	1237	0.89018	0.00646586	1.46925e-08		0.178675	0.164546	0.0141292	1237	0.735454	0.0858708	0.999998
0.103423	0.00985391	0.0935696	1238	0.890146	0.00643042	1.47914e-08		0.178622	0.164496	0.0141255	1238	0.735504	0.0858745	0.999997
0.103492	0.00988759	0.0936049	1239	0.890112	0.00639513	1.48914e-08		0.178568	0.164446	0.0141218	1239	0.735554	0.0858782	0.999997
0.103561	0.00992139	0.09364	1240	0.890079	0.00635998	1.49924e-08		0.178514	0.164396	0.0141181	1240	0.735604	0.0858819	0.999997
0.10363	0.00995532	0.093675	1241	0.890045	0.00632497	1.50945e-08		0.178461	0.164346	0.0141145	1241	0.735654	0.0858855	0.999997
0.103699	0.00998936	0.0937099	1242	0.890011	0.00629011	1.51976e-08		0.178407	0.164297	0.0141108	1242	0.735703	0.0858892	0.999997
0.103768	0.0100235	0.0937446	1243	0.889976	0.00625539	1.53018e-08		0.178354	0.164247	0.0141071	1243	0.735753	0.0858929	0.999997
0.103837	0.0100578	0.0937792	1244	0.889942	0.00622081	1.54071e-08		0.1783	0.164197	0.0141034	1244	0.735803	0.0858966	0.999997
0.103906	0.0100922	0.0938136	1245	0.889908	0.00618638	1.55136e-08		0.178247	0.164147	0.0140998	1245	0.735853	0.0859002	0.999997
0.103975	0.0101268	0.0938479	1246	0.889873	0.00615209	1.56211e-08		0.178193	0.164097	0.0140961	1246	0.735903	0.0859039	0.999997
0.104043	0.0101614	0.0938821	1247	0.889839	0.00611795	1.57298e-08		0.17814	0.164047	0.0140924	1247	0.735953	0.0859076	0.999997
0.104112	0.0101962	0.0939161	1248	0.889804	0.00608395	1.58396e-08		0.178086	0.163998	0.0140887	1248	0.736002	0.0859113	0.999997
0.104181	0.0102311	0.0939499	1249	0.889769	0.00605009	1.59506e-08		0.178033	0.163948	0.0140851	1249	0.736052	0.0859149	0.999997
0.10425	0.0102662	0.0939836	1250	0.889734	0.00601638	1.60627e-08		0.17798	0.163898	0.0140814	1250	0.736102	0.0859186	0.999997
0.104319	0.0103013	0.0940172	1251	0.889699	0.00598281	1.6176e-08		0.177926	0.163848	0.0140777	1251	0.736152	0.0859223	0.999997
0.104387	0.0103366	0.0940506	1252	0.889663	0.00594938	1.62906e-08		0.177873	0.163799	0.0140741	1252	0.736201	0.0859259	0.999997
0.104456	0.010372	0.0940839	1253	0.889628	0.0059161	1.64064e-08		0.177819	0.163749	0.0140704	1253	0.736251	0.0859296	0.999997
0.104525	0.0104075	0.094117	1254	0.889592	0.00588297	1.65233e-08		0.177766	0.163699	0.0140667	1254	0.736301	0.0859333	0.999997
0.104593	0.0104432	0.09415	1255	0.889557	0.00584998	1.66416e-08		0.177713	0.16365	0.014063	1255	0.73635	0.085937	0.999997
[truncated: 18,745 more rows]
